# Supplementary material for: Phylogenetic and spatial distribution of evolutionary diversification, isolation, and threat in turtles and crocodilians (non-avian archosauromorphs)
Source: BMC Evol Biol. 2020 Jul 10;20:81. doi: 10.1186/s12862-020-01642-3 (PMC7350713; doi:10.1186/s12862-020-01642-3)
Supplement: Supplementary file 1 — Additional file 1. Supplementary data. [file 12862_2020_1642_MOESM1_ESM.xlsx]

## Sheet: Sheet1
Clade	Lineage	Family	Subfamily	Species	TL	Mass	Habitat	Environment	Endemicity	Region	BIO36	BIO37	BIO38	BIO39	BIO40	AET	NPP	Area	HEI	Threat	ED	EDGE	Gumbs_ED	Gumbs_EDGE
Crocodylia	Alligatoroidea	Alligatoridae	Alligatorinae	Alligator mississippiensis	426.9	473100	Freshwater	Aquatic	Mainland	NA	0.418491	0.17746	1.45981	0.885212	0.512516	11133	10094.5	934260	0.202	LC	53.212	3.9929	41.7284	3.75486
Crocodylia	Alligatoroidea	Alligatoridae	Alligatorinae	Alligator sinensis	210	44000	Freshwater	Aquatic	Mainland	EP	0.003874	0.747688	0.973648	1.23425	-0.554494	15472.1	14234.6	116880	0.748	CR	53.212	6.76549	41.7284	6.52745
Crocodylia	Alligatoroidea	Alligatoridae	Alligatorinae	Caiman crocodilus	250	40000	Freshwater	Aquatic	Island + Mainland	NCA/NSA	1.13866	1.54778	0.571591	-0.231366	0.021526	13256.3	9736.17	9.42675e+06	0.143	LC	28.1666	3.37302	30.0068	3.4342
Crocodylia	Alligatoroidea	Alligatoridae	Alligatorinae	Caiman latirostris	350	62000	Freshwater	Aquatic	Mainland	NSA	1.02679	0.484623	0.144536	0.192312	-1.04738	8664.78	9254.42	4.54604e+06	0.328	LC	32.4722	3.51071	30.0068	3.4342
Crocodylia	Alligatoroidea	Alligatoridae	Alligatorinae	Caiman yacare	250	58000	Freshwater	Aquatic	Mainland	NSA	0.910781	0.414115	0.088947	0.494823	-0.792252	7808.75	8149.22	2.57093e+06	0.274	LC	28.1666	3.37302	30.0068	3.4342
Crocodylia	Alligatoroidea	Alligatoridae	Alligatorinae	Melanosuchus niger	500	500000	Freshwater	Aquatic	Mainland	NSA	1.13409	1.50691	0.765084	-0.198129	-0.195803	13516.7	10608.2	5.60914e+06	0.084	NT	35.8131	4.299	21.4817	3.80585
Crocodylia	Alligatoroidea	Alligatoridae	Alligatorinae	Paleosuchus palpebrosus	200	18000	Freshwater	Aquatic	Mainland	NSA	1.13907	1.34181	0.294429	-0.234364	-0.241991	11996.4	9124.35	1.03787e+07	0.175	LC	39.2748	3.69573	33.9376	3.55356
Crocodylia	Alligatoroidea	Alligatoridae	Alligatorinae	Paleosuchus trigonatus	226	15000	Freshwater	Aquatic	Mainland	NSA	1.20766	1.50393	1.31835	-0.105365	0.016273	14145.4	10834.5	5.32987e+06	0.034	LC	39.2748	3.69573	33.9376	3.55356
Crocodylia	Crocodyloidea	Crocodylidae	Crocodylinae	Crocodylus acutus	700	400000	Freshwater + Marine	Aquatic	Island + Mainland	NA/NCA/NSA/WI	1.14663	1.12333	0.245002	0.114573	-0.426924	13526.3	11157.4	2.46199e+06	0.256	VU	17.6426	4.31174	8.68702	3.65708
Crocodylia	Crocodyloidea	Crocodylidae	Crocodylinae	Crocodylus intermedius	678	635000	Freshwater	Aquatic	Mainland	NSA	1.05979	1.98853	0.396369	-0.278952	1.27543	13215.6	9064.56	834362	0.076	CR	17.6426	5.69804	8.68702	5.04338
Crocodylia	Crocodyloidea	Crocodylidae	Crocodylinae	Crocodylus johnsoni	300	100000	Freshwater	Aquatic	Mainland	AU	1.06233	0.495787	-1.28435	0.543047	-0.280964	4638.39	2533.37	938766	0.001	LC	25.7431	3.28628	14.6167	2.74834
Crocodylia	Crocodyloidea	Crocodylidae	Crocodylinae	Crocodylus mindorensis	310	15000	Freshwater	Aquatic	Island	OR	1.06981	2.00921	1.1939	0.256394	0.082271	15970.8	12890.6	235906	0.609	CR	22.5224	5.93054	12.0829	5.34389
Crocodylia	Crocodyloidea	Crocodylidae	Crocodylinae	Crocodylus moreletii	362	83948	Freshwater	Aquatic	Mainland	NCA	0.930179	1.04452	0.02168	0.400356	-0.471382	13255.7	10877.7	441801	0.327	LC	19.4516	3.01806	10.6209	2.4528
Crocodylia	Crocodyloidea	Crocodylidae	Crocodylinae	Crocodylus niloticus	548	725747	Freshwater	Aquatic	Island + Mainland	AF/MG	1.19276	0.264698	-0.66439	-0.161227	-0.803871	13155.4	12845.2	1.28633e+07	0.178	LC	21.7417	3.1242	11.8289	2.5517
Crocodylia	Crocodyloidea	Crocodylidae	Crocodylinae	Crocodylus novaeguineae	350	39900	Freshwater	Aquatic	Island	AU	1.46134	1.29146	3.22088	0.84489	-1.29518	14306.8	14319.6	794066	0.096	LC	22.5224	3.15796	12.0829	2.57131
Crocodylia	Crocodyloidea	Crocodylidae	Crocodylinae	Crocodylus palustris	500	195000	Freshwater + Marine	Aquatic	Island + Mainland	IS	0.675743	1.23199	-1.31004	0.558737	0.856733	12417.9	10560.3	3.79219e+06	0.657	VU	25.0947	4.64802	14.906	4.15299
Crocodylia	Crocodyloidea	Crocodylidae	Crocodylinae	Crocodylus porosus	700	1200000	Freshwater + Marine	Aquatic	Island + Mainland	IS/OR/AU	1.17623	1.47822	0.843737	0.338671	-0.342361	12964.5	9773.58	5.52341e+06	0.394	LC	20.756	3.07989	14.906	2.76669
Crocodylia	Crocodyloidea	Crocodylidae	Crocodylinae	Crocodylus rhombifer	490	80000	Freshwater	Aquatic	Island	WI	1.05309	0.704682	0.15398	0.640669	-1.15226	11901.5	11695.7	5141.86	0.299	CR	19.4516	5.79065	10.6209	5.22539
Crocodylia	Crocodyloidea	Crocodylidae	Crocodylinae	Crocodylus siamensis	400	70000	Freshwater	Aquatic	Island + Mainland	OR	1.17045	1.64639	0.825145	0.249102	-0.388448	13486.1	9283.99	1.81862e+06	0.466	CR	20.756	5.85248	12.025	5.33946
Crocodylia	Crocodyloidea	Crocodylidae	Crocodylinae	Crocodylus suchus	366	123570	Freshwater	Aquatic	Mainland	AF	1.03273	1.12149	-1.04184	-0.175064	0.743301	11231.7	8217.28	2.94858e+06	0.398	VU	23.9755	4.60419	13.2357	-
Crocodylia	Crocodyloidea	Crocodylidae	Crocodylinae	Mecistops cataphractus	420	50500	Freshwater + Marine	Aquatic	Mainland	AF	0.883771	1.70962	-0.738831	-0.496196	1.10427	12282.2	6935.54	1716041	0.436	CR	28.2466	6.14835	26.4655	6.08552
Crocodylia	Crocodyloidea	Crocodylidae	Crocodylinae	Mecistops leptorhynchus	400	57258.3	Freshwater	Aquatic	Mainland	AF	1.25969	0.835701	0.418498	-0.28967	-1.40407	11737.9	10703	2545049	0.108	NT	28.2466	4.06891	-	-
Crocodylia	Crocodyloidea	Crocodylidae	Crocodylinae	Osteolaemus afzelli	198.117	29501	Freshwater	Aquatic	Mainland	AF	0.924467	1.60969	-0.920577	-0.286564	1.02747	12180.7	7250.22	1502175	0.457	VU	26.378	4.69603	-	-
Crocodylia	Crocodyloidea	Crocodylidae	Crocodylinae	Osteolaemus osborni	120	12649.5	Freshwater	Aquatic	Mainland	AF	1.34584	0.67379	0.751623	-0.177876	-1.23636	11201.2	10406.8	2104431	0.106	LC	28.5736	3.38688	21.5105	-
Crocodylia	Crocodyloidea	Crocodylidae	Crocodylinae	Osteolaemus tetraspis	200	32000	Freshwater	Aquatic	Mainland	AF	0.860462	1.73548	-0.604308	-0.750207	0.26506	13116.2	9457.47	1109393	0.296	VU	26.378	4.69603	21.5105	4.50028
Crocodylia	Crocodyloidea	Gavialidae	Gavialinae	Gavialis gangeticus	700	160000	Freshwater	Aquatic	Mainland	IS	0.472964	1.65429	-1.31122	0.93545	0.359486	10956.1	10118.1	1.62224e+06	0.616	CR	47.4033	6.65216	34.0403	6.32909
Crocodylia	Crocodyloidea	Gavialidae	Gavialinae	Tomistoma schlegelii	500	210000	Freshwater	Aquatic	Island + Mainland	OR	1.47978	1.26589	2.87125	0.577937	-0.443501	14672.9	10190.2	1.4106e+06	0.427	VU	47.4033	5.26586	34.0403	4.94279
Testudines	Cryptodira	Carettochelyidae	Carettochelyinae	Carettochelys insculpta	70	16000	Freshwater + Marine	Aquatic	Mainland	AU	1.26211	1.53212	1.31305	0.71334	-0.611632	11087	10376.1	480423	0.066	EN	119.894	6.87436	149.697	6.40156
Testudines	Cryptodira	Cheloniidae	Carettinae	Caretta caretta	96.8	93200	Marine	Aquatic	Island + Mainland	All Regions	0.86762	0.76581	0.659513	-0.265368	0.142139	19252.2	18411.2	2993546	0.286	VU	24.7228	4.63367	34.157	4.94612
Testudines	Cryptodira	Cheloniidae	Carettinae	Eretmochelys imbricata	91	86200	Marine	Aquatic	Island + Mainland	All Except WP	1.06739	0.908888	0.524439	0.107262	-0.123384	21247.9	19363.1	2316128	0.31	CR	28.654	6.16219	41.4437	6.52077
Testudines	Cryptodira	Cheloniidae	Carettinae	Lepidochelys kempii	72	31400	Marine	Aquatic	Mainland	NA/NCA	0.567077	0.181794	1.01252	-0.178712	0.31092	19200.8	20200.4	209343	0.363	CR	20.3628	5.83424	27.337	6.11676
Testudines	Cryptodira	Cheloniidae	Carettinae	Lepidochelys olivacea	71	45000	Marine	Aquatic	Island + Mainland	NCA/NSA/AF/MG/IS/OR/AU	0.953107	1.03108	0.702023	-0.093608	-0.032512	19868	18160.3	2322665	0.264	VU	20.3628	4.44794	27.337	4.73046
Testudines	Cryptodira	Cheloniidae	Cheloniinae	Chelonia mydas	100.7	208800	Marine	Aquatic	Island + Mainland	All Regions	0.871869	0.80253	0.612174	-0.257159	0.161636	19525.6	18498	2911552	0.292	EN	31.1738	5.55059	48.7287	5.98602
Testudines	Cryptodira	Cheloniidae	Cheloniinae	Natator depressus	99	140000	Marine	Aquatic	Island + Mainland	AU	1.16593	0.99147	-0.03012	0.232407	-0.347132	12855.3	11799	245133	0.148	VU	31.1738	4.85745	48.7287	4.59973
Testudines	Cryptodira	Chelydridae	Chelydrinae	Chelydra acutirostris	41	13800	Freshwater	Aquatic	Mainland	NCA/NSA	1.15	2.03643	1.36896	0.521907	0.101924	12868.9	10535.5	430189	0.249	VU	24.3482	4.619	45.3056	-
Testudines	Cryptodira	Chelydridae	Chelydrinae	Chelydra rossignonii	38.9	12000	Freshwater	Aquatic	Mainland	NCA	0.916926	1.73672	0.343037	0.578955	0.087037	13600.5	10194.3	167738	0.441	VU	22.9544	4.56245	45.3056	5.22156
Testudines	Cryptodira	Chelydridae	Chelydrinae	Chelydra serpentina	55	29562.5	Freshwater	Aquatic	Mainland	NA	-0.229183	-0.058043	0.927991	1.07554	0.36721	7950.61	7453.71	5.92748e+06	0.33	LC	22.9637	3.17654	45.3056	3.83526
Testudines	Cryptodira	Chelydridae	Chelydrinae	Macrochelys suwanniensis	62.3	54400	Freshwater	Aquatic	Mainland	NA	0.430048	0.364256	1.25015	1.3706	-0.170647	9954.18	10185.3	12100	0.128	EN	25.7208	5.36488	50.9688	-
Testudines	Cryptodira	Chelydridae	Chelydrinae	Macrochelys temminckii	80	120000	Freshwater	Aquatic	Mainland	NA	0.223978	0.19248	1.42903	0.826385	0.997169	9578.61	7741.28	1.17655e+06	0.243	VU	25.7208	4.67174	50.9688	5.33694
Testudines	Cryptodira	Dermatemydidae	Dermatemydinae	Dermatemys mawii	65	13000	Freshwater	Aquatic	Mainland	NCA	0.980661	1.40889	0.459742	0.50102	-0.006726	14187.7	10724.6	197105	0.315	CR	57.851	6.8476	78.6996	7.15085
Testudines	Cryptodira	Dermochelyidae	Dermochelyinae	Dermochelys coriacea	244	646000	Marine	Aquatic	Island + Mainland	All Regions	0.638868	0.602335	0.827111	-0.49834	0.088602	18196	17657.7	3640821	0.244	VU	49.4364	5.30701	61.6866	5.52444
Testudines	Cryptodira	Emydidae	Deirochelyinae	Chrysemys dorsalis	16	407.874	Freshwater	Aquatic	Mainland	NA	0.383908	0.237832	1.66673	0.567771	1.26498	10158.7	7970.98	442558	0.261	LC	10.4406	2.43717	18.4663	-
Testudines	Cryptodira	Emydidae	Deirochelyinae	Chrysemys picta	25	740	Freshwater	Aquatic	Mainland	NA	-0.242582	-0.117194	0.771339	0.728942	0.522795	7119.67	6807.12	7.0245e+06	0.298	LC	10.4406	2.43717	18.4663	2.96869
Testudines	Cryptodira	Emydidae	Deirochelyinae	Deirochelys reticularia	26	1027.5	Freshwater	Semi-aquatic	Mainland	NA	0.380766	0.226427	1.48287	0.875341	0.687278	10916	9652.49	1.01697e+06	0.233	LC	27.9411	3.36526	13.5166	-
Testudines	Cryptodira	Emydidae	Deirochelyinae	Graptemys barbouri	33	3300	Freshwater	Aquatic	Mainland	NA	0.424501	0.245523	1.59906	0.535252	0.71412	10908.6	10956.4	111839	0.212	VU	5.20942	3.21236	6.71033	3.42886
Testudines	Cryptodira	Emydidae	Deirochelyinae	Graptemys caglei	21	1815.15	Freshwater	Aquatic	Mainland	NA	0.514441	-0.75513	0.673917	0.981514	-0.137428	6267.16	4150.72	19152.4	0.328	EN	4.43391	3.7721	6.94089	4.15147
Testudines	Cryptodira	Emydidae	Deirochelyinae	Graptemys ernsti	28.5	2818.08	Freshwater	Aquatic	Mainland	NA	0.41378	0.329727	2.04297	1.22517	0.368296	10760	11386.7	20379.3	0.163	NT	5.15875	2.51102	6.94089	2.76517
Testudines	Cryptodira	Emydidae	Deirochelyinae	Graptemys flavimaculata	18	1675	Freshwater	Aquatic	Mainland	NA	0.428047	0.331648	1.74824	0.515839	1.01197	10149.2	8994.79	66547.3	0.057	VU	4.17251	3.02965	6.94089	3.45832
Testudines	Cryptodira	Emydidae	Deirochelyinae	Graptemys geographica	27	1899	Freshwater	Aquatic	Mainland	NA	-0.230992	0.091835	1.09684	1.08514	0.539221	8095.83	7111.1	2.9081e+06	0.425	LC	8.98463	2.30105	6.94089	2.07203
Testudines	Cryptodira	Emydidae	Deirochelyinae	Graptemys gibbonsi	29.5	3150	Freshwater	Aquatic	Mainland	NA	0.466466	0.311483	1.88809	0.561917	0.941094	10699.7	9992.83	46002.4	0.028	EN	4.55141	3.79349	6.53916	4.09955
Testudines	Cryptodira	Emydidae	Deirochelyinae	Graptemys nigrinoda	22	2070.95	Freshwater	Aquatic	Mainland	NA	0.40947	0.332629	1.70932	0.482714	1.04705	10186.7	9120.18	104605	0.098	LC	4.51841	1.70809	6.94089	2.07203
Testudines	Cryptodira	Emydidae	Deirochelyinae	Graptemys oculifera	22	2176.5	Freshwater	Aquatic	Mainland	NA	0.464855	0.300985	1.7905	0.4602	1.09839	10779.9	9719.41	29952.7	0.069	VU	4.17251	3.02965	6.94089	3.45832
Testudines	Cryptodira	Emydidae	Deirochelyinae	Graptemys ouachitensis	24	1929	Freshwater	Aquatic	Mainland	NA	0.003725	0.211668	1.30872	0.910742	1.07053	8744.48	6530.61	627925	0.398	LC	4.16125	1.64118	6.94089	2.07203
Testudines	Cryptodira	Emydidae	Deirochelyinae	Graptemys pearlensis	29.5	3070.27	Freshwater	Aquatic	Mainland	NA	0.484355	0.292646	1.97662	0.64129	0.837399	11177.2	10950	13216.5	0.032	EN	4.55141	3.79349	6.94089	4.15147
Testudines	Cryptodira	Emydidae	Deirochelyinae	Graptemys pseudogeographica	27	2407.56	Freshwater	Aquatic	Mainland	NA	-0.134556	0.038908	0.973275	1.21978	0.61023	7688.45	6096.83	1.79628e+06	0.461	LC	4.16125	1.64118	7.05923	2.08682
Testudines	Cryptodira	Emydidae	Deirochelyinae	Graptemys pulchra	27.3	2501.87	Freshwater	Aquatic	Mainland	NA	0.42534	0.315703	1.76018	0.460036	0.990984	10227.6	9449.46	158356	0.067	NT	5.20942	2.51922	6.94089	2.76517
Testudines	Cryptodira	Emydidae	Deirochelyinae	Graptemys sabinensis	20.2	1620	Freshwater	Aquatic	Mainland	NA	0.509546	0.105787	2.04464	0.814774	0.837131	12042.8	10164.3	32025.6	0.171	VU	4.67201	3.12184	-	-
Testudines	Cryptodira	Emydidae	Deirochelyinae	Graptemys versa	21.4	1871.61	Freshwater	Aquatic	Mainland	NA	0.354093	-0.733274	0.702976	1.174	0.006249	5606.3	4199.22	44403.2	0.284	LC	4.43391	1.69266	6.94089	2.07203
Testudines	Cryptodira	Emydidae	Deirochelyinae	Malaclemys terrapin	23	1175	Freshwater + Marine	Semi-aquatic	Island + Mainland	NA	0.353282	0.297857	1.55268	1.16931	-0.065895	15920.7	16099.4	363996	0.255	NT	11.6404	3.23005	13.0333	3.33458
Testudines	Cryptodira	Emydidae	Deirochelyinae	Pseudemys alabamensis	33	4305.01	Freshwater + Marine	Aquatic	Mainland	NA	0.402546	0.338348	2.30455	1.53549	0.187181	13948.8	14872.3	9347.36	0.148	EN	5.02349	3.87511	10.7336	4.5419
Testudines	Cryptodira	Emydidae	Deirochelyinae	Pseudemys concinna	43	8100	Freshwater	Aquatic	Mainland	NA	0.221473	0.182078	1.4515	0.854712	0.90815	9738.32	8119.91	1.28721e+06	0.226	LC	5.02349	1.79567	10.3077	2.42548
Testudines	Cryptodira	Emydidae	Deirochelyinae	Pseudemys floridana	40	1597.3	Freshwater	Aquatic	Mainland	NA	0.301125	0.322866	1.64097	1.43566	-0.038863	11519.9	12453.9	111927	0.238	NT	4.98736	2.4828	-	-
Testudines	Cryptodira	Emydidae	Deirochelyinae	Pseudemys gorzugi	23.5	5600	Freshwater	Aquatic	Mainland	NA	0.528054	-0.855878	0.197893	0.924653	-0.29089	5283.86	4121.89	134143	0.173	NT	4.98736	2.4828	10.7336	3.15561
Testudines	Cryptodira	Emydidae	Deirochelyinae	Pseudemys nelsoni	38	3942	Freshwater	Aquatic	Mainland	NA	0.580921	0.546283	0.96867	1.22986	-0.649888	14524.8	14088.1	128953	0.2	LC	5.26797	1.83545	10.7336	2.46246
Testudines	Cryptodira	Emydidae	Deirochelyinae	Pseudemys peninsularis	40.3	4417.65	Freshwater	Aquatic	Mainland	NA	0.626998	0.566535	0.818582	1.15687	-0.790768	15314.7	14506.5	103378	0.239	LC	5.26832	1.83551	10.7336	2.46246
Testudines	Cryptodira	Emydidae	Deirochelyinae	Pseudemys rubriventris	40	3303	Freshwater	Aquatic	Mainland	NA	-0.040642	0.08278	1.638	1.16963	0.316022	14157.1	14413.1	131754	0.367	NT	5.61825	2.58298	10.7336	3.15561
Testudines	Cryptodira	Emydidae	Deirochelyinae	Pseudemys texana	33	3191.31	Freshwater	Aquatic	Mainland	NA	0.353448	-0.46454	0.882045	1.08262	0.338511	7522.07	6157.32	207088	0.269	LC	6.78323	2.05197	10.7336	2.46246
Testudines	Cryptodira	Emydidae	Deirochelyinae	Trachemys adiutrix	15	1850	Freshwater	Semi-aquatic	Mainland	NSA	0.985453	1.96351	-0.603234	-1.25547	2.27266	15859.9	7858.19	37141	0.098	EN	7.16109	4.17882	7.73272	4.24652
Testudines	Cryptodira	Emydidae	Deirochelyinae	Trachemys callirostris	30	1029.28	Freshwater	Aquatic	Mainland	NSA	1.32343	1.14764	0.729577	0.015274	-0.279441	13499.6	10431.7	280880	0.372	VU	5.36239	3.2367	9.63058	-
Testudines	Cryptodira	Emydidae	Deirochelyinae	Trachemys decorata	34.1	3392.64	Freshwater	Aquatic	Island	WI	1.25408	0.389781	0.446687	0.323524	-1.09025	11474.6	11077.2	15482.3	0.285	VU	5.90609	3.3187	9.63058	3.75003
Testudines	Cryptodira	Emydidae	Deirochelyinae	Trachemys decussata	39	4218.96	Freshwater	Aquatic	Island	WI	1.1099	0.508869	0.330936	0.539462	-1.10914	12081.3	11854.6	111153	0.479	VU	7.97786	3.58106	9.63058	-
Testudines	Cryptodira	Emydidae	Deirochelyinae	Trachemys dorbigni	26.7	3060	Freshwater	Aquatic	Mainland	NSA	0.687193	-0.114449	1.62929	0.488285	0.39139	8700.71	10032.3	449818	0.291	VU	7.16109	3.48567	7.8546	-
Testudines	Cryptodira	Emydidae	Deirochelyinae	Trachemys gaigeae	30.8	3541.95	Freshwater	Aquatic	Mainland	NA	0.616135	-0.776434	-0.354308	0.82174	-0.332712	4064.91	4306.64	152041	0.05	VU	8.23614	3.60942	9.63058	3.75003
Testudines	Cryptodira	Emydidae	Deirochelyinae	Trachemys grayi	60	7069.32	Freshwater	Aquatic	Mainland	NCA	1.06514	1.88169	-0.972472	0.166666	0.29676	14966.2	11863.8	47335.5	0.476	VU	9.34236	3.72254	9.63058	-
Testudines	Cryptodira	Emydidae	Deirochelyinae	Trachemys nebulosa	37	2926.6	Freshwater	Aquatic	Mainland	NCA	1.04271	-0.794478	-0.530209	0.400877	-0.32718	9424.06	9546.35	100961	0.07	VU	8.37753	3.62461	9.63058	-
Testudines	Cryptodira	Emydidae	Deirochelyinae	Trachemys ornata	48	2776.77	Freshwater	Aquatic	Mainland	NCA	0.938312	1.12723	-1.32682	0.101008	-0.561707	12189.6	11137.2	338926	0.204	VU	5.36239	3.2367	9.65669	3.75248
Testudines	Cryptodira	Emydidae	Deirochelyinae	Trachemys scripta	28	3513.33	Freshwater	Aquatic	Mainland	NA	0.138385	-0.147715	0.997826	1.08135	0.442524	7488.81	6550.52	3.3663e+06	0.294	LC	8.23614	2.22312	11.2439	2.50503
Testudines	Cryptodira	Emydidae	Deirochelyinae	Trachemys stejnegeri	27.3	2364.39	Freshwater	Semi-aquatic	Island	WI	1.31861	0.185232	1.20419	0.353525	-0.956874	13754	12290.2	53917	0.346	NT	5.90609	2.62555	9.63058	3.05688
Testudines	Cryptodira	Emydidae	Deirochelyinae	Trachemys taylori	22	1033.45	Freshwater	Aquatic	Mainland	NA	0.712695	-1.02039	-0.032986	0.590098	-0.73354	5185.6	4878.47	8650.04	0.011	EN	5.17978	3.90072	9.63058	4.44318
Testudines	Cryptodira	Emydidae	Deirochelyinae	Trachemys terrapen	32	3060	Freshwater	Aquatic	Island	WI	1.29605	0.770752	1.36983	0.30939	-0.892586	15177.3	14826.2	11025.3	0.199	VU	6.43709	3.39277	9.63058	3.75003
Testudines	Cryptodira	Emydidae	Deirochelyinae	Trachemys venusta	42.4	3205	Freshwater	Aquatic	Mainland	NA/NCA	1.02566	1.46362	0.290265	0.39687	0.101068	13912.6	10540.9	667446	0.255	VU	5.17978	3.20758	9.50738	-
Testudines	Cryptodira	Emydidae	Deirochelyinae	Trachemys yaquia	32	2010.51	Freshwater	Aquatic	Mainland	NA	0.673626	-0.248522	-0.505181	0.947562	0.098956	5920.96	3872.11	111653	0.07	VU	7.17417	3.48727	9.63058	3.75003
Testudines	Cryptodira	Emydidae	Emydinae	Clemmys guttata	12.5	219.8	Freshwater	Semi-aquatic	Mainland	NA	-0.161942	0.162113	1.37735	0.915153	0.369131	10558.1	10626	1.14519e+06	0.394	EN	16.5992	4.94729	19.0603	5.07818
Testudines	Cryptodira	Emydidae	Emydinae	Emys blandingii	27.4	1900	Freshwater	Semi-aquatic	Mainland	NA	-0.456023	0.090845	0.846826	1.15819	0.368626	7691.63	7054.02	1.57179e+06	0.546	EN	13.1319	4.72787	15.8845	4.90584
Testudines	Cryptodira	Emydidae	Emydinae	Emys marmorata	21	787.8	Freshwater	Semi-aquatic	Mainland	NA	0.373974	0.488699	-0.461988	-1.4601	2.70128	8365.27	10256.8	463538	0.183	VU	11.0415	3.87465	17.8545	4.32305
Testudines	Cryptodira	Emydidae	Emydinae	Emys orbicularis	23	1177.79	Freshwater	Semi-aquatic	Island + Mainland	EP/WP	-0.166887	-0.176898	0.551808	-0.049974	1.02729	7105.02	7673.64	7.77614e+06	0.552	NT	10.1054	3.10058	13.3094	3.35406
Testudines	Cryptodira	Emydidae	Emydinae	Emys pallida	21.3	325	Freshwater	Semi-aquatic	Mainland	NA	0.76422	-0.268733	-0.691808	-1.2352	1.7863	13002.4	15277.5	80466	0.2	EN	11.0415	4.5678	-	-
Testudines	Cryptodira	Emydidae	Emydinae	Emys trinacris	15.52	682	Freshwater	Semi-aquatic	Island	WP	0.678106	-0.135341	-0.135419	-1.64448	2.5706	7417.6	11784.7	25674	0.795	CR	10.1054	5.18002	13.3607	3.35764
Testudines	Cryptodira	Emydidae	Emydinae	Glyptemys insculpta	23	1219.4	Freshwater	Semi-aquatic	Mainland	NA	-0.377846	0.154766	1.30755	0.738273	0.420888	9184.02	9260.29	1.27954e+06	0.282	EN	16.5579	4.94494	17.0567	4.97296
Testudines	Cryptodira	Emydidae	Emydinae	Glyptemys muhlenbergii	11.5	110	Freshwater	Semi-aquatic	Mainland	NA	-0.171568	0.113121	1.65478	1.03536	0.270518	9875.07	9811.18	366835	0.22	CR	16.5579	5.63809	17.1519	5.67136
Testudines	Cryptodira	Emydidae	Emydinae	Terrapene carolina	20	1000	Terrestrial	Terrestrial	Mainland	NA/NCA	0.085184	0.126722	1.27876	0.980143	0.521203	9571.94	8573.23	3.1679e+06	0.331	VU	11.6305	3.92241	15.5321	4.1916
Testudines	Cryptodira	Emydidae	Emydinae	Terrapene coahuila	16.8	691.89	Freshwater	Semi-aquatic	Mainland	NA	0.728801	-1.06493	-0.020236	0.602615	-0.715662	5114.31	4897.18	8727.95	0.03	EN	11.6305	4.61556	15.1037	4.85849
Testudines	Cryptodira	Emydidae	Emydinae	Terrapene nelsoni	15.9	638.7	Terrestrial	Terrestrial	Mainland	NA/NCA	0.777837	0.030915	-0.752816	0.85606	-0.023445	9375.84	7466.99	109625	0.189	VU	11.7599	3.9326	16.1898	3.53746
Testudines	Cryptodira	Emydidae	Emydinae	Terrapene ornata	14	590	Terrestrial	Terrestrial	Mainland	NA	-0.001458	-0.350725	0.524087	1.23351	0.265125	5701.04	4654.98	2.78705e+06	0.334	NT	11.7599	3.23945	16.6114	3.56169
Testudines	Cryptodira	Geoemydidae	Geoemydinae	Batagur affinis	62.5	38000	Freshwater + Marine	Semi-aquatic	Island + Mainland	OR	1.36435	1.3928	1.94531	0.341101	-0.32654	13981.5	9071.07	502447	0.626	CR	12.3822	5.36652	23.4528	-
Testudines	Cryptodira	Geoemydidae	Geoemydinae	Batagur baska	60	16500	Freshwater	Semi-aquatic	Mainland	IS/OR	0.52219	3.01393	-1.85978	0.180985	0.662015	10881	7298.38	136881	0.714	CR	12.3822	5.36652	22.4756	5.92855
Testudines	Cryptodira	Geoemydidae	Geoemydinae	Batagur borneoensis	76	20000	Freshwater	Semi-aquatic	Island + Mainland	OR	1.41102	1.42789	2.77942	0.491409	-0.038295	14315.9	8952.19	391171	0.527	CR	13.8999	5.47395	23.4528	5.96933
Testudines	Cryptodira	Geoemydidae	Geoemydinae	Batagur dhongoka	48	8250	Freshwater	Semi-aquatic	Mainland	IS/OR	0.471474	1.84276	-1.65234	0.722003	0.756459	7074.75	6299.31	536109	0.881	EN	15.839	4.90314	23.4528	5.27619
Testudines	Cryptodira	Geoemydidae	Geoemydinae	Batagur kachuga	56	18800	Freshwater	Semi-aquatic	Mainland	OR	0.458335	2.08513	-1.6691	0.779893	0.447213	7409.26	6641.58	556495	0.864	CR	13.9413	5.47672	23.4528	5.96933
Testudines	Cryptodira	Geoemydidae	Geoemydinae	Batagur trivittata	58	12695.7	Freshwater	Semi-aquatic	Mainland	IS	0.656793	2.13347	-1.60465	-0.099265	0.375119	10323.3	7143.01	248821	0.594	EN	13.8999	4.7808	23.4528	5.27619
Testudines	Cryptodira	Geoemydidae	Geoemydinae	Cuora amboinensis	25	2000	Freshwater	Semi-aquatic	Island + Mainland	IS/OR	1.09149	1.73195	0.700991	0.313153	-0.43617	13200.1	9499.79	3.73571e+06	0.482	VU	19.5398	4.40866	19.3102	4.39742
Testudines	Cryptodira	Geoemydidae	Geoemydinae	Cuora aurocapitata	15.6	693.572	Freshwater	Semi-aquatic	Mainland	EP	-0.051478	1.11151	1.12566	1.2564	-0.300606	9292.43	6986.05	48255.1	0.387	CR	6.97507	4.84891	15.5077	5.57642
Testudines	Cryptodira	Geoemydidae	Geoemydinae	Cuora bourreti	18	999.697	Terrestrial	Terrestrial	Mainland	OR	0.552889	2.86444	-1.01134	0.390578	-0.685209	12825.3	10099.9	73890.1	0.207	CR	8.37856	5.01102	17.6218	-
Testudines	Cryptodira	Geoemydidae	Geoemydinae	Cuora cyclornata	30	2141.59	Terrestrial	Terrestrial	Mainland	OR	0.449128	2.32502	-0.506486	0.716308	-0.997445	12686.9	9758.83	145273	0.416	CR	9.19698	5.09468	-	-
Testudines	Cryptodira	Geoemydidae	Geoemydinae	Cuora flavomarginata	19.5	813	Freshwater	Semi-aquatic	Island + Mainland	EP/OR	0.042529	1.25934	0.785824	1.15996	-0.452652	13221.1	11111.7	319860	0.612	EN	11.7918	4.62824	15.2768	4.86918
Testudines	Cryptodira	Geoemydidae	Geoemydinae	Cuora galbinifrons	19.8	1200	Terrestrial	Terrestrial	Island + Mainland	OR	0.466073	2.01419	-0.592563	0.613424	-1.32096	11735.7	9681.07	227367	0.429	CR	11.093	5.26522	17.6031	5.69592
Testudines	Cryptodira	Geoemydidae	Geoemydinae	Cuora mccordi	13.5	960	Freshwater	Semi-aquatic	Mainland	OR	0.317114	1.42006	-0.694297	0.560026	-1.62052	10163.4	8480.71	10118.7	0.438	CR	12.9964	5.41139	17.6218	5.69692
Testudines	Cryptodira	Geoemydidae	Geoemydinae	Cuora mouhotii	18	850	Freshwater	Semi-aquatic	Island + Mainland	IS/OR	0.505082	2.23477	-1.10979	0.413363	-1.06917	11815	10612.4	576779	0.249	EN	16.831	4.96038	17.8851	5.01781
Testudines	Cryptodira	Geoemydidae	Geoemydinae	Cuora pani	16	722.674	Freshwater	Semi-aquatic	Mainland	EP	0.051043	0.969779	-0.172839	0.609446	-1.12431	7887.65	6012.45	139931	0.437	CR	6.97811	4.84929	15.8613	5.59761
Testudines	Cryptodira	Geoemydidae	Geoemydinae	Cuora picturata	19.2	1100	Terrestrial	Terrestrial	Mainland	OR	0.83527	2.0511	-0.963707	-0.155916	-0.426974	13250.2	8155.75	73033.5	0.396	CR	8.38013	5.01118	17.6218	-
Testudines	Cryptodira	Geoemydidae	Geoemydinae	Cuora trifasciata	30	2005.23	Freshwater	Semi-aquatic	Island + Mainland	OR	0.352664	1.84362	-0.234287	0.672108	-0.967259	12095.8	9234.91	594811	0.416	CR	8.74651	5.0495	17.6218	5.69692
Testudines	Cryptodira	Geoemydidae	Geoemydinae	Cuora yunnanensis	14	581.824	Freshwater	Semi-aquatic	Mainland	OR	0.50546	1.1438	-1.22049	-0.14286	-1.59918	5665.11	7647.33	7991.99	0.464	CR	11.29	5.28137	17.6218	5.69692
Testudines	Cryptodira	Geoemydidae	Geoemydinae	Cuora zhoui	17.5	835.847	Freshwater	Semi-aquatic	Mainland	OR	0.456402	1.1801	-0.623447	0.267209	-1.56048	9090.79	8354.03	34767.5	0.484	CR	8.11377	4.98238	17.6218	5.69692
Testudines	Cryptodira	Geoemydidae	Geoemydinae	Cyclemys atripons	23.6	1749.07	Freshwater	Semi-aquatic	Mainland	OR	1.05727	1.50048	-0.935641	-0.262511	-0.362281	12501	7716.19	179595	0.655	EN	8.92892	4.37489	19.7717	-
Testudines	Cryptodira	Geoemydidae	Geoemydinae	Cyclemys dentata	21	1447.13	Freshwater	Semi-aquatic	Island + Mainland	OR	1.07598	1.85578	0.866262	0.426451	-0.366925	13247.8	9456.5	2.74773e+06	0.458	NT	9.51416	3.04587	19.7717	3.72674
Testudines	Cryptodira	Geoemydidae	Geoemydinae	Cyclemys enigmatica	23.5	1737.05	Freshwater	Semi-aquatic	Island + Mainland	OR	1.49769	0.915861	2.63659	0.572241	-0.49801	14897.7	9277.77	67747.9	0.377	EN	10.7791	4.54577	19.7717	-
Testudines	Cryptodira	Geoemydidae	Geoemydinae	Cyclemys fusca	24.2	1878.19	Freshwater	Semi-aquatic	Mainland	OR	0.258237	3.5875	-1.71219	1.11287	-1.3141	12621.3	14982.6	54258.1	0.141	CR	15.839	5.59629	19.7717	-
Testudines	Cryptodira	Geoemydidae	Geoemydinae	Cyclemys gemeli	23.2	1800	Freshwater	Semi-aquatic	Mainland	IS/OR	0.193918	4.06938	-1.75231	1.34681	-1.13735	11638.2	11440.5	228430	0.558	EN	15.839	4.90314	19.7717	-
Testudines	Cryptodira	Geoemydidae	Geoemydinae	Cyclemys oldhamii	25.4	1970.76	Freshwater	Semi-aquatic	Mainland	OR	1.04441	1.74114	0.608484	0.348397	-0.507165	12695.5	9245	3.1246e+06	0.466	EN	16.4054	4.93622	19.7717	-
Testudines	Cryptodira	Geoemydidae	Geoemydinae	Cyclemys pulchristriata	22.7	1642.07	Freshwater	Semi-aquatic	Mainland	OR	1.02458	1.61681	-0.674189	-0.279076	-0.535156	13308.6	8065.3	141383	0.603	CR	8.92892	5.06804	19.7717	-
Testudines	Cryptodira	Geoemydidae	Geoemydinae	Geoclemys hamiltonii	41	7000	Freshwater	Aquatic	Mainland	IS	0.530122	1.01221	-1.20741	1.06251	0.588902	10664	9941.18	1.61753e+06	0.72	VU	32.0581	4.88456	18.4486	4.35407
Testudines	Cryptodira	Geoemydidae	Geoemydinae	Geoemyda japonica	17	514.615	Freshwater	Semi-aquatic	Island	OR	0.537288	0.960762	2.66654	1.80036	0.119001	28142.9	26548.2	1278.25	0.538	EN	29.6196	5.50108	37.6569	5.73417
Testudines	Cryptodira	Geoemydidae	Geoemydinae	Geoemyda spengleri	13	190	Freshwater	Semi-aquatic	Island + Mainland	OR	0.391954	1.70989	-0.30095	0.642506	-1.20982	11082	8482.03	385236	0.427	EN	29.6196	5.50108	37.6569	5.73417
Testudines	Cryptodira	Geoemydidae	Geoemydinae	Hardella thurjii	61	10500	Freshwater	Aquatic	Mainland	IS	0.489549	1.25437	-1.28165	1.05718	0.590536	9480.87	8812.59	1.27422e+06	0.791	VU	22.2605	4.53305	18.4486	4.35407
Testudines	Cryptodira	Geoemydidae	Geoemydinae	Heosemys annandalii	60	9385.33	Freshwater	Semi-aquatic	Mainland	OR	0.975256	1.81529	-0.863311	-0.199833	-0.179501	13104.4	8148.81	455633	0.633	EN	19.3479	5.09242	21.6253	5.19851
Testudines	Cryptodira	Geoemydidae	Geoemydinae	Heosemys depressa	26.3	2515.57	Freshwater	Semi-aquatic	Mainland	OR	-0.14526	6.30585	-3.17765	0.714395	1.47502	13318.2	9179.83	18478.7	0.209	CR	17.9137	5.71247	21.6253	5.89166
Testudines	Cryptodira	Geoemydidae	Geoemydinae	Heosemys grandis	48	7060	Freshwater	Semi-aquatic	Mainland	OR	0.922674	1.95086	-0.698746	-0.112634	0.056515	12515.2	7758.97	934715	0.596	VU	17.9137	4.32618	21.6253	4.50536
Testudines	Cryptodira	Geoemydidae	Geoemydinae	Heosemys spinosa	23	2800	Freshwater	Semi-aquatic	Island + Mainland	OR	1.47917	1.26101	2.9102	0.584156	-0.443495	14244.8	9743.88	1.48472e+06	0.445	EN	23.115	5.26228	21.6253	5.19851
Testudines	Cryptodira	Geoemydidae	Geoemydinae	Leucocephalon yuwonoi	30	2700	Freshwater	Semi-aquatic	Island	OR	1.66653	0.063897	2.63587	0.204018	-1.28516	15331.1	8600.39	34450.5	0.244	CR	29.6019	6.19365	18.4486	5.74036
Testudines	Cryptodira	Geoemydidae	Geoemydinae	Malayemys khoratensis	15.5	1834.68	Freshwater	Semi-aquatic	Mainland	OR	0.960437	1.23963	-1.14846	-0.077665	-0.59427	9776.18	6736.19	34926	0.894	CR	18.1516	5.72498	18.4486	-
Testudines	Cryptodira	Geoemydidae	Geoemydinae	Malayemys macrocephala	22	3239.54	Freshwater	Semi-aquatic	Mainland	OR	1.04734	1.33617	-0.490282	-0.276381	-0.02245	13147.7	8191.83	223077	0.757	VU	14.4811	4.12592	18.4486	-
Testudines	Cryptodira	Geoemydidae	Geoemydinae	Malayemys subtrijuga	23.67	3655.65	Freshwater	Semi-aquatic	Mainland	OR	0.961697	1.85094	-0.953234	-0.103366	-0.300082	12525.6	8112.2	403583	0.674	VU	14.4811	4.12592	18.4486	4.35407
Testudines	Cryptodira	Geoemydidae	Geoemydinae	Mauremys annamensis	28.5	2126	Freshwater	Aquatic	Mainland	OR	0.609654	2.71813	-0.145491	0.222598	0.351553	13948.9	10491.4	12680.7	0.377	CR	15.7777	5.59264	18.2794	5.73163
Testudines	Cryptodira	Geoemydidae	Geoemydinae	Mauremys caspica	25	1500	Freshwater	Aquatic	Mainland	WP	0.358423	-0.414471	-0.416324	-0.550715	2.17519	21794	21431.8	1.74987e+06	0.408	VU	10.4009	3.81999	16.8714	-
Testudines	Cryptodira	Geoemydidae	Geoemydinae	Mauremys japonica	20.9	587.09	Freshwater	Aquatic	Island	EP	-0.110349	1.4682	1.47419	1.33849	-0.603524	21278.3	22399.9	204023	0.321	NT	12.9698	3.33005	18.2794	3.65219
Testudines	Cryptodira	Geoemydidae	Geoemydinae	Mauremys leprosa	25	1048	Freshwater	Aquatic	Island + Mainland	WP	0.706115	-0.72521	-0.11633	-0.816278	1.39701	25697.7	26608.9	1.51642e+06	0.356	NT	16.4114	3.55027	17.4707	-
Testudines	Cryptodira	Geoemydidae	Geoemydinae	Mauremys mutica	20	965.985	Freshwater	Aquatic	Island + Mainland	OR	0.189832	1.44204	0.450735	0.907582	-0.668589	11962.3	9441.49	1.2275e+06	0.535	EN	15.7777	4.89949	18.8129	5.06577
Testudines	Cryptodira	Geoemydidae	Geoemydinae	Mauremys nigricans	26.9	912	Freshwater	Aquatic	Mainland	OR	0.268778	1.51939	0.104778	0.820914	-1.07953	10689.8	7143.81	261425	0.5	EN	11.4468	4.6009	18.2794	5.03848
Testudines	Cryptodira	Geoemydidae	Geoemydinae	Mauremys reevesii	30	743.3	Freshwater	Aquatic	Mainland	EP/OR	-0.045617	1.00232	0.250465	0.998482	-0.584013	12905.1	11530.8	2.61128e+06	0.606	EN	10.6355	4.5335	18.4931	5.0495
Testudines	Cryptodira	Geoemydidae	Geoemydinae	Mauremys rivulata	21.5	878	Freshwater	Aquatic	Island + Mainland	WP	0.344873	0.116914	0.201492	-1.16347	2.55679	7749.15	8540.96	708335	0.482	NT	10.4009	3.12684	16.5865	-
Testudines	Cryptodira	Geoemydidae	Geoemydinae	Mauremys sinensis	27.1	527.2	Freshwater	Aquatic	Island + Mainland	OR	0.318963	1.64154	0.195062	0.850563	-0.957267	13969.1	11513.3	542855	0.543	EN	10.6355	4.5335	18.2794	5.03848
Testudines	Cryptodira	Geoemydidae	Geoemydinae	Melanochelys tricarinata	16.3	1800	Terrestrial	Aquatic	Mainland	IS	0.378225	2.82135	-1.65219	0.927733	-0.258377	9242.53	8536.79	495368	0.751	VU	20.6246	4.46013	35.0249	4.9705
Testudines	Cryptodira	Geoemydidae	Geoemydinae	Melanochelys trijuga	38.5	746.2	Freshwater	Aquatic	Island + Mainland	IS/OR	0.710864	2.00603	-1.38414	0.192858	0.533702	9467.09	6857.94	1.81275e+06	0.674	NT	20.6246	3.76698	35.0249	4.27736
Testudines	Cryptodira	Geoemydidae	Geoemydinae	Morenia ocellata	22	1150	Freshwater	Aquatic	Mainland	OR	0.555585	2.94016	-1.96003	-0.121593	1.03828	10993.5	6678.76	214859	0.555	VU	19.5587	4.40958	18.4486	4.35407
Testudines	Cryptodira	Geoemydidae	Geoemydinae	Morenia petersi	22	1200	Freshwater	Aquatic	Mainland	IS	0.380092	2.81412	-1.68197	0.932657	-0.225979	9180.76	8381.71	387747	0.781	VU	19.5587	4.40958	18.4486	4.35407
Testudines	Cryptodira	Geoemydidae	Geoemydinae	Notochelys platynota	36	3531.85	Freshwater	Semi-aquatic	Island + Mainland	OR	1.37983	1.43489	2.21994	0.405954	-0.244352	14127.5	9499.23	1.08848e+06	0.515	VU	26.8574	4.71339	18.4486	4.35407
Testudines	Cryptodira	Geoemydidae	Geoemydinae	Orlitia borneensis	80	75000	Freshwater	Aquatic	Island + Mainland	OR	1.48382	1.28063	2.9686	0.607556	-0.344805	13787.9	9600.92	683536	0.531	EN	26.9503	5.40987	18.4486	5.04721
Testudines	Cryptodira	Geoemydidae	Geoemydinae	Pangshura smithii	23	1500	Freshwater	Aquatic	Mainland	IS	0.512367	1.16025	-1.26612	1.0388	0.571441	9450.83	9082.8	706509	0.856	NT	14.5804	3.43916	18.4486	3.66092
Testudines	Cryptodira	Geoemydidae	Geoemydinae	Pangshura sylhetensis	20	1150	Freshwater	Aquatic	Mainland	IS	0.270007	3.6384	-1.61051	1.28717	-1.19003	10809.2	10842.2	244155	0.623	EN	14.9929	4.85159	18.4486	5.04721
Testudines	Cryptodira	Geoemydidae	Geoemydinae	Pangshura tecta	24	1120	Freshwater	Aquatic	Mainland	IS	0.473328	1.91295	-1.61209	0.824827	0.646032	8092.15	7178.81	1.1762e+06	0.789	LC	14.9929	2.77215	18.4486	2.96777
Testudines	Cryptodira	Geoemydidae	Geoemydinae	Pangshura tentoria	27.1	1400	Freshwater	Aquatic	Mainland	IS	0.525999	1.94163	-1.61291	0.614006	0.706129	7793.86	6086.99	1.02884e+06	0.792	LC	14.5804	2.74601	18.4486	2.96777
Testudines	Cryptodira	Geoemydidae	Geoemydinae	Sacalia bealei	18.4	776.394	Freshwater	Aquatic	Mainland	OR	0.33773	1.5145	0.201328	0.762246	-0.872964	15854.4	13842.2	132652	0.541	EN	25.0517	5.33952	28.9297	5.47829
Testudines	Cryptodira	Geoemydidae	Geoemydinae	Sacalia quadriocellata	14.5	365.7	Freshwater	Semi-aquatic	Island + Mainland	OR	0.341682	1.73708	-0.210965	0.747392	-1.2112	11556.4	8743.71	481375	0.448	EN	25.0517	5.33952	28.9297	5.47829
Testudines	Cryptodira	Geoemydidae	Geoemydinae	Siebenrockiella crassicollis	20.3	1623.64	Freshwater	Semi-aquatic	Island + Mainland	OR	1.2149	1.5352	0.973625	0.187718	-0.213248	13298.7	8790.17	1.31476e+06	0.6	VU	30.4978	4.83621	18.4486	4.35407
Testudines	Cryptodira	Geoemydidae	Geoemydinae	Siebenrockiella leytensis	29.99	3580	Freshwater	Semi-aquatic	Island	OR	1.19922	1.55046	0.788281	-0.413004	0.780592	15269.4	11815.9	15426.3	0.379	CR	30.4978	6.22251	18.4486	5.74036
Testudines	Cryptodira	Geoemydidae	Geoemydinae	Vijayachelys silvatica	13.1	280	Terrestrial	Terrestrial	Mainland	IS	0.129536	5.61507	-1.28102	-0.170501	5.458	14552.9	9354.37	56763.4	0.346	EN	33.7487	5.62758	18.4486	5.04721
Testudines	Cryptodira	Geoemydidae	Rhinoclemmydinae	Rhinoclemmys annulata	22.8	1612.57	Terrestrial	Semi-aquatic	Mainland	NCA/NSA	1.10882	2.34841	1.64257	0.694073	0.006739	12537	10573	314263	0.177	NT	17.0634	3.58704	24.5025	3.93192
Testudines	Cryptodira	Geoemydidae	Rhinoclemmydinae	Rhinoclemmys areolata	23.9	930	Terrestrial	Semi-aquatic	Mainland	NCA	1.03019	1.02495	0.258415	0.405328	-0.276143	14083.1	10534	289637	0.286	NT	15.666	3.50652	20.6928	3.77013
Testudines	Cryptodira	Geoemydidae	Rhinoclemmydinae	Rhinoclemmys diademata	25.7	3084.96	Freshwater	Semi-aquatic	Mainland	NSA	1.41234	0.548383	0.383516	-0.312443	-1.45674	13568.8	9432.37	62900.2	0.572	EN	10.4162	4.51447	16.3124	-
Testudines	Cryptodira	Geoemydidae	Rhinoclemmydinae	Rhinoclemmys funerea	33	6700	Freshwater	Semi-aquatic	Mainland	NCA	1.05076	2.35864	1.50523	0.874593	0.810337	14454.7	10996.8	73930.2	0.181	NT	10.4879	3.13444	16.2753	3.54242
Testudines	Cryptodira	Geoemydidae	Rhinoclemmydinae	Rhinoclemmys melanosterna	29	4370.64	Freshwater	Semi-aquatic	Mainland	NSA	1.23568	1.98364	1.90747	0.477933	0.284138	12610.8	10378.9	305505	0.255	NT	10.4879	3.13444	16.1874	-
Testudines	Cryptodira	Geoemydidae	Rhinoclemmydinae	Rhinoclemmys nasuta	22	882.6	Freshwater	Aquatic	Mainland	NSA	1.22886	3.31541	4.74492	1.74586	0.2671	11818.5	10693.5	67870.9	0.027	NT	25.1176	3.95576	22.5349	3.85163
Testudines	Cryptodira	Geoemydidae	Rhinoclemmydinae	Rhinoclemmys pulcherrima	21.4	1525	Terrestrial	Semi-aquatic	Mainland	NCA	1.01738	1.30638	-0.772231	0.216075	-0.083717	13758.7	11487.3	476709	0.273	NT	17.0634	3.58704	19.595	-
Testudines	Cryptodira	Geoemydidae	Rhinoclemmydinae	Rhinoclemmys punctularia	25.4	3026.7	Freshwater	Semi-aquatic	Mainland	NSA	1.12819	1.74131	0.756308	-0.41876	1.03888	15220	10161	1.54595e+06	0.059	VU	10.4162	3.82133	16.2055	-
Testudines	Cryptodira	Geoemydidae	Rhinoclemmydinae	Rhinoclemmys rubida	23	1610.72	Terrestrial	Semi-aquatic	Mainland	NCA	1.06456	1.1848	-1.42757	-0.085209	-0.696829	12061.8	10711.7	127816	0.197	NT	19.0837	3.69306	22.9807	3.87039
Testudines	Cryptodira	Kinosternidae	Kinosterninae	Kinosternon abaxillare	27	941.433	Freshwater	Semi-aquatic	Mainland	NCA	1.03024	0.945898	-1.2106	-0.004244	-0.898444	13339.5	9460.61	10220.5	0.213	EN	9.61874	4.44206	-	-
Testudines	Cryptodira	Kinosternidae	Kinosterninae	Kinosternon acutum	12	185	Freshwater	Semi-aquatic	Mainland	NCA	0.955627	1.45686	0.304867	0.474467	-0.073978	13837.7	10198.4	211459	0.339	NT	10.3627	3.12349	38.4748	4.36881
Testudines	Cryptodira	Kinosternidae	Kinosterninae	Kinosternon alamosae	13.6	297.58	Freshwater	Semi-aquatic	Mainland	NCA	0.847221	-0.345389	-0.647988	0.889234	-0.036159	9312.83	7742.84	69461.7	0.177	NT	14.4908	3.43339	38.4748	4.36881
Testudines	Cryptodira	Kinosternidae	Kinosterninae	Kinosternon angustipons	12	374.286	Freshwater	Semi-aquatic	Mainland	NCA	1.28016	2.0088	3.15617	1.04324	0.865411	13866.6	10270	12229.7	0.07	VU	13.3289	4.04857	38.4748	5.06196
Testudines	Cryptodira	Kinosternidae	Kinosterninae	Kinosternon baurii	12	211	Freshwater	Semi-aquatic	Mainland	NA	0.393209	0.351854	1.33147	1.24744	-0.185619	12057.9	12250.5	305756	0.287	LC	12.2865	2.58675	38.4748	3.67566
Testudines	Cryptodira	Kinosternidae	Kinosterninae	Kinosternon chimalhuaca	16	376.161	Freshwater	Semi-aquatic	Mainland	NCA	1.00603	1.37795	-1.49944	0.153217	-0.856729	11889.9	11463.8	46568.2	0.193	LC	9.99466	2.39741	38.4748	3.67566
Testudines	Cryptodira	Kinosternidae	Kinosterninae	Kinosternon creaseri	12.5	210.3	Freshwater	Semi-aquatic	Mainland	NCA	1.12899	0.394413	0.090675	0.299133	-0.750807	14607.7	9897.15	81228.1	0.101	LC	10.3627	2.43034	38.4748	3.67566
Testudines	Cryptodira	Kinosternidae	Kinosterninae	Kinosternon dunni	17.5	800	Freshwater	Aquatic	Mainland	NCA/NSA	1.10009	4.26174	5.49085	2.04037	1.31902	11647.8	10576.4	14122.2	0.012	VU	13.3289	4.04857	38.4748	5.06196
Testudines	Cryptodira	Kinosternidae	Kinosterninae	Kinosternon durangoense	14.46	331.747	Freshwater	Semi-aquatic	Mainland	NA	0.79054	-1.04136	-0.231113	0.471244	-0.720881	6942.54	7518.87	30797.8	0.05	VU	13.2714	4.04455	38.4748	4.36881
Testudines	Cryptodira	Kinosternidae	Kinosterninae	Kinosternon flavescens	16.5	324.797	Freshwater	Semi-aquatic	Mainland	NA	0.21519	-0.593322	0.260489	1.09479	0.099642	5373.05	4868.6	2.56513e+06	0.229	LC	12.366	2.59271	38.4748	3.67566
Testudines	Cryptodira	Kinosternidae	Kinosterninae	Kinosternon herrerai	17.2	428.053	Freshwater	Semi-aquatic	Mainland	NCA	0.749961	1.00561	-0.00893	0.636267	-0.772878	12422	14888.8	57127.7	0.626	NT	12.5209	3.29739	38.4748	4.36881
Testudines	Cryptodira	Kinosternidae	Kinosterninae	Kinosternon hirtipes	18.5	510	Freshwater	Semi-aquatic	Mainland	NA	0.773673	-0.494227	-0.57361	0.409306	-0.646204	6448.49	7039.05	542979	0.15	LC	9.99466	2.39741	38.4748	3.67566
Testudines	Cryptodira	Kinosternidae	Kinosterninae	Kinosternon integrum	21	736.45	Freshwater	Semi-aquatic	Mainland	NCA/NSA	0.894859	0.448832	-1.00871	0.175025	-0.639211	10201.8	10317	687180	0.227	LC	11.0332	2.48767	38.4748	3.67566
Testudines	Cryptodira	Kinosternidae	Kinosterninae	Kinosternon leucostomum	17.5	1195	Freshwater	Semi-aquatic	Mainland	NCA/NSA	1.11798	1.47252	0.829565	0.269292	-0.228101	12979.2	10450.5	1.18041e+06	0.251	NT	18.81	3.67934	38.4748	-
Testudines	Cryptodira	Kinosternidae	Kinosterninae	Kinosternon oaxacae	17.5	465.628	Freshwater	Semi-aquatic	Mainland	NCA	1.06716	1.33401	-1.53888	0.047291	-0.875685	12836.9	9408.54	20558.6	0.265	VU	9.61874	3.74891	38.4748	4.36881
Testudines	Cryptodira	Kinosternidae	Kinosterninae	Kinosternon scorpioides	27	910	Freshwater	Semi-aquatic	Mainland	NCA/NSA	1.13907	1.34625	0.487117	-0.200658	-0.043149	12867.7	9634.66	1.05231e+07	0.138	NT	10.4985	3.13536	38.4748	-
Testudines	Cryptodira	Kinosternidae	Kinosterninae	Kinosternon sonoriense	17.5	340	Freshwater	Semi-aquatic	Mainland	NA	0.578932	-0.868841	-0.018455	0.891767	0.779579	5014.65	4724.14	306193	0.039	NT	10.8723	3.16735	38.4748	4.36881
Testudines	Cryptodira	Kinosternidae	Kinosterninae	Kinosternon steindachneri	11.4	194.623	Freshwater	Semi-aquatic	Mainland	NA	0.624609	0.588668	0.779762	1.16727	-0.808878	15356	14524.5	80348	0.212	LC	12.2865	2.58675	-	-
Testudines	Cryptodira	Kinosternidae	Kinosterninae	Kinosternon stejnegeri	15.27	361.971	Freshwater	Semi-aquatic	Mainland	NA	0.707313	-0.791914	-0.22236	1.01741	0.49118	2941.11	2118.73	53766.4	0.028	LC	13.2714	2.65826	38.4748	3.67566
Testudines	Cryptodira	Kinosternidae	Kinosterninae	Kinosternon subrubrum	12.5	183	Freshwater	Semi-aquatic	Mainland	NA	0.285544	0.144627	1.45186	0.869533	0.698297	10488.5	9240.95	1.74541e+06	0.245	LC	12.366	2.59271	38.4748	3.67566
Testudines	Cryptodira	Kinosternidae	Kinosterninae	Sternotherus carinatus	16	408	Freshwater	Semi-aquatic	Mainland	NA	0.263917	-0.052426	1.19697	0.929187	0.910705	8545.52	6347.61	693763	0.224	LC	16.0133	2.83399	44.531	3.81839
Testudines	Cryptodira	Kinosternidae	Kinosterninae	Sternotherus depressus	12	110	Freshwater	Semi-aquatic	Mainland	NA	0.385321	0.32305	1.65234	0.2046	1.21616	11249.2	10041.6	17835.1	0.059	CR	14.3136	5.50133	44.531	6.59098
Testudines	Cryptodira	Kinosternidae	Kinosterninae	Sternotherus minor	13.5	237	Freshwater	Semi-aquatic	Mainland	NA	0.390854	0.290768	1.64793	0.676954	0.650677	10493.2	10309.4	459237	0.136	LC	14.3136	2.72874	44.531	3.81839
Testudines	Cryptodira	Kinosternidae	Kinosterninae	Sternotherus odoratus	13.6	178	Freshwater	Semi-aquatic	Mainland	NA	-0.005567	0.109407	1.30338	0.969178	0.559525	9313.49	8458.34	3.42349e+06	0.336	LC	16.0133	2.83399	44.531	3.81839
Testudines	Cryptodira	Kinosternidae	Staurotypinae	Claudius angustatus	16.5	682.816	Freshwater	Semi-aquatic	Mainland	NCA	0.935712	1.48435	0.189273	0.463982	-0.101933	13647	9893.13	237840	0.325	NT	24.5728	3.93468	38.4748	4.36881
Testudines	Cryptodira	Kinosternidae	Staurotypinae	Staurotypus salvinii	25	1340.53	Freshwater	Semi-aquatic	Mainland	NCA	0.998622	1.76744	-1.25932	0.124457	-0.16897	13603.5	10323.5	75943.2	0.281	NT	19.5202	3.71456	53.4372	4.69019
Testudines	Cryptodira	Kinosternidae	Staurotypinae	Staurotypus triporcatus	38	2645.47	Freshwater	Semi-aquatic	Mainland	NCA	0.955175	1.52449	0.373326	0.529476	-0.003002	13917	10785.1	246752	0.337	NT	19.5202	3.71456	53.4372	4.69019
Testudines	Cryptodira	Platysternidae	Platysterninae	Platysternon megacephalum	20.1	366.8	Freshwater	Aquatic	Island + Mainland	OR	0.457302	1.72698	-0.408096	0.463543	-0.571835	11799.5	8979.78	1.99184e+06	0.477	EN	68.9128	6.32669	74.5776	6.4046
Testudines	Cryptodira	Testudinidae	Testudininae	Agrionemys horsfieldii	28	1577.5	Terrestrial	Terrestrial	Mainland	EP	-0.008356	-0.628876	-0.252553	0.064937	1.56318	20339.7	19972.5	4.61467e+06	0.207	VU	24.8516	4.63867	26.8767	4.71409
Testudines	Cryptodira	Testudinidae	Testudininae	Aldabrachelys abrupta	115	143411	Terrestrial	Terrestrial	Island	MG	0.802106	2.3408	-1.85679	0.515583	-1.05233	8163.57	10015.9	927	0.248	EX	15.8119	-	16.9561	-
Testudines	Cryptodira	Testudinidae	Testudininae	Aldabrachelys gigantea	87.5	300000	Terrestrial	Terrestrial	Island	MG	1.84648	2.61017	0.863001	0.177241	-1.35675	55096.8	53616.4	164.632	0.029	VU	17.8751	4.32414	16.9561	-
Testudines	Cryptodira	Testudinidae	Testudininae	Aldabrachelys grandidieri	125	109745	Terrestrial	Terrestrial	Island	MG	1.07446	-0.116683	-0.63747	0.557224	-1.14172	5676.03	8784.8	618	0.072	EX	18.314	-	16.9561	-
Testudines	Cryptodira	Testudinidae	Testudininae	Astrochelys radiata	40	10500	Terrestrial	Terrestrial	Island	MG	1.14882	-0.350933	-0.416873	0.511023	-1.1622	7957.83	10878.1	38020.7	0.188	CR	17.6777	5.69992	42.864	6.55368
Testudines	Cryptodira	Testudinidae	Testudininae	Astrochelys yniphora	48.6	18900	Terrestrial	Terrestrial	Island	MG	0.976629	2.31752	-2.07948	0.259133	-0.670602	8431.65	9535.17	3989.95	0.084	CR	17.6777	5.69992	42.864	6.55368
Testudines	Cryptodira	Testudinidae	Testudininae	Centrochelys sulcata	83	93000	Terrestrial	Terrestrial	Mainland	AF	1.20862	0.043523	-1.48262	0.189476	0.124361	17848.2	17166.8	3.87565e+06	0.367	VU	23.7594	4.5955	16.9561	4.27423
Testudines	Cryptodira	Testudinidae	Testudininae	Chelonoidis abingdonii	98	75000	Terrestrial	Terrestrial	Island	NSA	1.79377	0.116868	1.94039	-0.35377	-1.78964	35642.5	30395.8	16.0002	0.059	EX	5.43576	-	8.34309	-
Testudines	Cryptodira	Testudinidae	Testudininae	Chelonoidis becki	105	110204	Terrestrial	Terrestrial	Island	NSA	1.40567	-0.47982	2.08656	0.058735	-1.49675	18199.4	16573.2	260.796	0.001	VU	5.13655	3.20056	8.57827	-
Testudines	Cryptodira	Testudinidae	Testudininae	Chelonoidis carbonarius	59.3	9000	Terrestrial	Terrestrial	Mainland	NSA	1.12482	1.15481	0.110792	-0.286991	-0.016132	11467.5	8351.1	7.93127e+06	0.193	VU	23.4256	4.58192	17.1468	-
Testudines	Cryptodira	Testudinidae	Testudininae	Chelonoidis chathamensis	89	84261.6	Terrestrial	Terrestrial	Island	NSA	1.33964	-0.195744	0.578205	-0.176129	-1.65741	19695.9	10324.8	101.654	0.004	EN	5.01036	3.87293	8.13016	-
Testudines	Cryptodira	Testudinidae	Testudininae	Chelonoidis chilensis	45	2640	Terrestrial	Terrestrial	Mainland	NSA	0.661827	-0.697134	0.175703	0.767828	-0.302039	3741.44	4377.21	1.28426e+06	0.169	VU	20.4109	4.45019	10.5593	3.83379
Testudines	Cryptodira	Testudinidae	Testudininae	Chelonoidis darwini	96.5	96089.5	Terrestrial	Terrestrial	Island	NSA	1.43724	-0.689238	0.922349	-0.30786	-1.72932	13671.7	8762.76	176.941	0.024	CR	6.11246	4.73444	8.52773	-
Testudines	Cryptodira	Testudinidae	Testudininae	Chelonoidis denticulatus	82	10000	Terrestrial	Terrestrial	Mainland	NSA	1.15695	1.36703	0.7482	-0.109529	-0.266214	12764.7	10129.4	7.56123e+06	0.16	VU	23.4256	4.58192	16.8968	-
Testudines	Cryptodira	Testudinidae	Testudininae	Chelonoidis donfaustoi	130	155878	Terrestrial	Terrestrial	Island	NSA	1.41226	-0.702408	0.593097	-0.394449	-1.80153	14873.1	8258.21	84	0.189	CR	4.64122	4.50269	9.6712	-
Testudines	Cryptodira	Testudinidae	Testudininae	Chelonoidis duncanensis	84	64388.2	Terrestrial	Terrestrial	Island	NSA	1.68479	-0.308922	2.2912	-0.108801	-2.07381	33667.6	31578.7	17.786	0.016	VU	5.45597	3.2513	9.6712	-
Testudines	Cryptodira	Testudinidae	Testudininae	Chelonoidis guntheri	120	119675	Terrestrial	Terrestrial	Island	NSA	1.41278	-0.651295	0.503419	-0.417962	-1.85123	19714.4	16545.8	477	0.038	CR	5.87865	4.70101	-	-
Testudines	Cryptodira	Testudinidae	Testudininae	Chelonoidis hoodensis	81.3	72748.9	Terrestrial	Terrestrial	Island	NSA	1.69175	0.526449	0.832899	-0.658025	-0.975109	24059.5	13608.2	53.812	0	CR	5.12347	4.58472	8.29474	-
Testudines	Cryptodira	Testudinidae	Testudininae	Chelonoidis microphyes	103	101475	Terrestrial	Terrestrial	Island	NSA	1.4027	-0.525432	1.63001	-0.07351	-1.6089	19913.9	19129.5	107	0	EN	5.47057	3.94671	-	-
Testudines	Cryptodira	Testudinidae	Testudininae	Chelonoidis niger	120	294500	Terrestrial	Terrestrial	Island	NSA	1.40138	-0.611792	0.893517	-0.319212	-1.73649	16936.6	13258.8	1064.77	0.045	EX	6.11995	-	8.21712	-
Testudines	Cryptodira	Testudinidae	Testudininae	Chelonoidis phantasticus	86	117078	Terrestrial	Terrestrial	Island	NSA	1.37362	-0.505952	1.80866	-0.033896	-1.6038	4737.4	3822	9.99628	0	CR	6.15247	4.74005	8.30633	-
Testudines	Cryptodira	Testudinidae	Testudininae	Chelonoidis porteri	130	155878	Terrestrial	Terrestrial	Island	NSA	1.37662	-0.625101	0.926329	-0.286304	-1.71624	12455.8	7605.75	372.581	0.058	CR	4.65128	4.50447	8.26314	-
Testudines	Cryptodira	Testudinidae	Testudininae	Chelonoidis vandenburghi	125	141784	Terrestrial	Terrestrial	Island	NSA	1.39341	-0.569899	1.39398	-0.15881	-1.67138	8312.3	6569.07	485	0.004	VU	6.45607	3.39532	-	-
Testudines	Cryptodira	Testudinidae	Testudininae	Chelonoidis vicina	125	141784	Terrestrial	Terrestrial	Island	NSA	1.38776	-0.602482	0.812476	-0.336274	-1.79257	18391.5	15248.5	751.74	0.049	EN	6.44827	4.08742	8.08965	-
Testudines	Cryptodira	Testudinidae	Testudininae	Chersina angulata	35.1	3939	Terrestrial	Terrestrial	Mainland	AF	1.05015	-1.41832	0.356535	-0.226942	0.140406	9995.16	10987.7	367688	0.081	LC	24.1622	3.22534	16.9561	-
Testudines	Cryptodira	Testudinidae	Testudininae	Chersine hermanni	25	2790	Terrestrial	Terrestrial	Island + Mainland	WP	0.314238	-0.037135	0.581885	-1.01753	1.8807	8095.38	9789.67	642061	0.518	NT	26.2843	3.99946	24.2342	3.92135
Testudines	Cryptodira	Testudinidae	Testudininae	Chersobius boulengeri	11	177	Terrestrial	Terrestrial	Mainland	AF	0.8039	-1.46403	0.364397	0.524483	0.093242	2412.04	2794.06	186774	0.009	EN	15.8221	4.90214	16.9561	-
Testudines	Cryptodira	Testudinidae	Testudininae	Chersobius signatus	10.6	240.9	Terrestrial	Terrestrial	Mainland	AF	1.26315	-1.49352	-0.014123	-0.919128	0.914024	4765.76	6009.11	69683.1	0.076	EN	18.2881	5.03893	16.9561	3.58108
Testudines	Cryptodira	Testudinidae	Testudininae	Chersobius solus	9.98	169	Terrestrial	Terrestrial	Mainland	AF	1.46714	-2.04658	0.164229	-0.810843	-0.410627	41398.1	41751.4	22055.3	0	VU	15.8221	4.20899	16.9561	4.27423
Testudines	Cryptodira	Testudinidae	Testudininae	Cylindraspis indica	111	24257.8	Terrestrial	Terrestrial	Island	MG	0.929119	0.895328	1.25668	0.258041	-1.39048	18931	17871.9	2412	0.324	EX	12.4982	-	-	-
Testudines	Cryptodira	Testudinidae	Testudininae	Cylindraspis inepta	85	15728.2	Terrestrial	Terrestrial	Island	MG	0.950464	1.27963	1.2263	0.717054	-1.1396	21024.8	19140.1	1833	0.617	EX	12.4982	-	-	-
Testudines	Cryptodira	Testudinidae	Testudininae	Cylindraspis peltastes	42	5007.34	Terrestrial	Terrestrial	Island	MG	1.2924	-0.023712	1.3155	0.57473	0.020597	36318.5	33892.8	142	0.499	EX	12.6562	-	-	-
Testudines	Cryptodira	Testudinidae	Testudininae	Cylindraspis triserrata	85	15728.2	Terrestrial	Terrestrial	Island	MG	0.950464	1.27963	1.2263	0.717054	-1.1396	20860.3	18954.3	1897	0.623	EX	22.9215	-	-	-
Testudines	Cryptodira	Testudinidae	Testudininae	Cylindraspis vosmaeri	85	15728.2	Terrestrial	Terrestrial	Island	MG	1.2924	-0.023712	1.3155	0.57473	0.020597	34729.8	31934.7	179	0.478	EX	12.6562	-	-	-
Testudines	Cryptodira	Testudinidae	Testudininae	Geochelone elegans	38	2700	Terrestrial	Terrestrial	Mainland	IS	1.00421	0.804045	-1.16514	0.033999	0.897604	8671.67	5531.25	1.10278e+06	0.771	VU	16.7836	4.26457	16.9561	2.88793
Testudines	Cryptodira	Testudinidae	Testudininae	Geochelone platynota	30	850	Terrestrial	Terrestrial	Mainland	OR	0.641745	2.29537	-1.71867	-0.151016	0.561738	10056	6660.76	203566	0.631	CR	16.7836	5.65086	16.9561	5.66052
Testudines	Cryptodira	Testudinidae	Testudininae	Gopherus agassizii	40	3721	Terrestrial	Terrestrial	Mainland	NA	0.677145	-1.1877	-0.10707	-0.3458	1.36156	15743.7	16280.4	180035	0.061	VU	13.6593	4.07137	31.2536	4.85992
Testudines	Cryptodira	Testudinidae	Testudininae	Gopherus berlandieri	24	741	Terrestrial	Terrestrial	Mainland	NA	0.627644	-0.458863	0.183582	0.733137	-0.469105	7710.69	6755.99	246437	0.331	LC	17.4072	2.91274	31.2536	3.47363
Testudines	Cryptodira	Testudinidae	Testudininae	Gopherus evgoodei	20.9	1160.32	Terrestrial	Terrestrial	Mainland	NA	0.746226	0.100997	-0.800274	0.993946	-0.035319	12244.9	9748.41	45193	0.136	VU	13.6593	4.07137	31.2536	-
Testudines	Cryptodira	Testudinidae	Testudininae	Gopherus flavomarginatus	40	4035.82	Terrestrial	Terrestrial	Mainland	NA	0.662285	-0.941898	-0.138209	0.637751	-0.53301	5472.49	5530.33	43054.3	0.016	CR	18.3196	5.73371	31.2536	4.85992
Testudines	Cryptodira	Testudinidae	Testudininae	Gopherus morafkai	29.9	1979.84	Terrestrial	Terrestrial	Mainland	NA	0.678493	-0.931725	-0.065529	0.82298	0.778015	6937.19	6625.9	341633	0.056	NT	14.5987	3.44033	31.2536	-
Testudines	Cryptodira	Testudinidae	Testudininae	Gopherus polyphemus	38.7	4500	Terrestrial	Terrestrial	Mainland	NA	0.477188	0.37271	1.39879	0.95789	0.137362	11598.6	11417.6	351425	0.192	VU	18.3196	4.34741	31.2536	4.85992
Testudines	Cryptodira	Testudinidae	Testudininae	Homopus areolatus	11.5	230	Terrestrial	Terrestrial	Mainland	AF	0.898876	-1.19809	0.427403	0.034984	0.081047	4172.95	5361.15	279356	0.106	LC	24.4331	3.23605	16.9561	-
Testudines	Cryptodira	Testudinidae	Testudininae	Homopus femoralis	16.8	393	Terrestrial	Terrestrial	Mainland	AF	0.711976	-1.1104	0.193463	0.84039	-0.152971	2221.81	3220.17	283403	0.082	LC	24.4331	3.23605	16.9561	-
Testudines	Cryptodira	Testudinidae	Testudininae	Indotestudo elongata	36	3290	Terrestrial	Terrestrial	Mainland	IS/OR	0.630962	2.23032	-1.24267	0.284526	-0.361945	11191	8684.66	2.79393e+06	0.516	EN	14.5022	4.82043	18.6078	5.05537
Testudines	Cryptodira	Testudinidae	Testudininae	Indotestudo forstenii	30.9	2250	Terrestrial	Terrestrial	Island	OR	1.60032	0.237912	2.4092	0.152286	-1.14232	15268.4	9203.01	72782.6	0.22	EN	16.4485	4.93869	19.2495	5.08757
Testudines	Cryptodira	Testudinidae	Testudininae	Indotestudo travancorica	33.1	3900	Terrestrial	Terrestrial	Mainland	IS	0.208381	5.25723	-1.48729	-0.141155	4.65644	14071.6	8516.83	74633.3	0.298	VU	14.5022	4.12728	19.2495	4.39442
Testudines	Cryptodira	Testudinidae	Testudininae	Kinixys belliana	23	752	Terrestrial	Terrestrial	Mainland	AF	1.29247	0.323875	-0.532195	-0.22284	0.128873	9638.99	8926.32	3.50527e+06	0.193	VU	13.0529	4.02912	16.9561	-
Testudines	Cryptodira	Testudinidae	Testudininae	Kinixys erosa	40	2500	Terrestrial	Terrestrial	Mainland	AF	1.14316	1.1234	0.172191	-0.377817	-0.514099	12022.2	9847.56	4.32004e+06	0.229	VU	14.9617	4.15649	16.9561	3.58108
Testudines	Cryptodira	Testudinidae	Testudininae	Kinixys homeana	22.3	1100	Terrestrial	Terrestrial	Mainland	AF	1.06114	1.32553	0.276248	-0.449219	0.329617	12716.8	9257.32	1.39587e+06	0.345	VU	14.9617	4.15649	16.9561	4.27423
Testudines	Cryptodira	Testudinidae	Testudininae	Kinixys lobatsiana	20	834.758	Terrestrial	Terrestrial	Mainland	AF	0.945763	-0.32724	-0.566691	0.592033	-1.10406	4870.86	5465	182235	0.16	VU	11.9935	3.95074	16.9561	-
Testudines	Cryptodira	Testudinidae	Testudininae	Kinixys natalensis	16	544.216	Terrestrial	Terrestrial	Mainland	AF	1.00124	-0.124582	-0.147073	0.361392	-1.42872	7969.37	9950.75	107941	0.234	VU	11.222	3.88953	16.9561	3.58108
Testudines	Cryptodira	Testudinidae	Testudininae	Kinixys nogueyi	23	980.959	Terrestrial	Terrestrial	Mainland	AF	1.00628	1.15527	-1.26953	-0.268926	0.69944	8816.43	5440.47	2.96448e+06	0.485	VU	10.0093	3.78504	16.9561	-
Testudines	Cryptodira	Testudinidae	Testudininae	Kinixys spekii	22	912.659	Terrestrial	Terrestrial	Mainland	AF	1.05952	0.617155	-1.27109	-0.309812	-0.873584	8288.88	8527.06	3.68638e+06	0.22	NT	10.0093	3.09189	16.9561	-
Testudines	Cryptodira	Testudinidae	Testudininae	Kinixys zombensis	23	1047.38	Terrestrial	Terrestrial	Mainland	AF	1.1043	0.763072	-0.922076	0.004874	-1.052	9463.23	7485.18	1.00315e+06	0.217	VU	11.9935	3.95074	16.9561	-
Testudines	Cryptodira	Testudinidae	Testudininae	Malacochersus tornieri	18	580	Terrestrial	Terrestrial	Mainland	AF	1.32723	0.068474	-0.5975	-0.459216	-1.44049	8902.07	8513.53	649608	0.41	VU	23.431	4.58215	19.9958	4.43062
Testudines	Cryptodira	Testudinidae	Testudininae	Manouria emys	60	13400	Terrestrial	Terrestrial	Island + Mainland	OR	0.993456	2.02848	0.669018	0.448154	-0.330953	13008.6	9386.92	1.8552e+06	0.396	EN	33.9594	5.63363	25.9546	5.37359
Testudines	Cryptodira	Testudinidae	Testudininae	Manouria impressa	35	1402	Terrestrial	Terrestrial	Mainland	OR	0.765153	1.94459	-0.894009	0.047186	-0.431291	12576.1	8935.43	1.42118e+06	0.418	VU	33.9594	4.94048	25.8111	4.67511
Testudines	Cryptodira	Testudinidae	Testudininae	Psammobates geometricus	16.5	680	Terrestrial	Terrestrial	Mainland	AF	0.93818	-0.303501	-0.073783	-1.30602	1.97179	6987.66	9231.12	18097.7	0.469	CR	17.9817	5.71606	16.9561	5.66052
Testudines	Cryptodira	Testudinidae	Testudininae	Psammobates oculifer	14.7	324.5	Terrestrial	Terrestrial	Mainland	AF	1.00897	-0.838616	-0.599595	0.56768	-0.6812	6109.03	6995.73	1.49506e+06	0.061	LC	17.9817	2.94348	16.9561	-
Testudines	Cryptodira	Testudinidae	Testudininae	Psammobates tentorius	14.5	508	Terrestrial	Terrestrial	Mainland	AF	0.97715	-1.40518	0.124986	0.28463	0.084926	9021.38	9838.25	757393	0.04	NT	20.0503	3.74006	16.9561	-
Testudines	Cryptodira	Testudinidae	Testudininae	Pyxis arachnoides	15	900	Terrestrial	Terrestrial	Island	MG	1.16633	-0.331742	-0.410241	0.453768	-1.17263	9682.7	12500.6	27698.4	0.252	CR	18.6311	5.7497	42.864	6.55368
Testudines	Cryptodira	Testudinidae	Testudininae	Pyxis planicauda	16	670	Terrestrial	Terrestrial	Island	MG	0.943686	1.33599	-1.73526	0.622764	-0.977152	9449.6	11693.5	4160.18	0.179	CR	18.6311	5.7497	42.864	6.55368
Testudines	Cryptodira	Testudinidae	Testudininae	Stigmochelys pardalis	72	27200	Terrestrial	Terrestrial	Mainland	AF	1.17726	-0.210148	-0.629234	0.033928	-0.720155	9066.62	8923.51	8.01817e+06	0.176	LC	24.4157	3.23537	26.6481	3.31956
Testudines	Cryptodira	Testudinidae	Testudininae	Testudo graeca	30	2100	Terrestrial	Terrestrial	Island + Mainland	WP/EP	0.455353	-0.442855	-0.352864	-0.720866	1.8948	22576.6	22634.1	3.53027e+06	0.388	VU	22.5217	4.54422	23.7583	4.59545
Testudines	Cryptodira	Testudinidae	Testudininae	Testudo kleinmanni	14.4	350	Terrestrial	Terrestrial	Mainland	WP	1.11104	-0.998101	-0.657215	-1.30828	1.48293	50772	51408	125836	0.294	CR	19.7404	5.80467	22.1723	5.91555
Testudines	Cryptodira	Testudinidae	Testudininae	Testudo marginata	40	2099	Terrestrial	Terrestrial	Island + Mainland	WP	0.464374	0.191334	-0.028948	-1.45116	3.05484	6332.13	7733.26	81695.6	0.418	LC	19.7404	3.03208	22.0025	3.1356
Testudines	Cryptodira	Trionychidae	Cyclanorbinae	Cyclanorbis elegans	70	20400	Freshwater	Aquatic	Mainland	AF	1.08858	0.901463	-1.1781	-0.470526	0.876013	7703.99	5642.05	595949	0.312	CR	38.0367	6.43709	30.9951	4.15873
Testudines	Cryptodira	Trionychidae	Cyclanorbinae	Cyclanorbis senegalensis	60	16835.4	Freshwater	Aquatic	Mainland	AF	1.02088	1.12593	-1.18488	-0.226698	0.732072	9464.49	6240.09	3.70744e+06	0.481	VU	40.2102	5.10498	30.9951	4.15873
Testudines	Cryptodira	Trionychidae	Cyclanorbinae	Cycloderma aubryi	61	15500	Freshwater	Aquatic	Mainland	AF	1.20662	0.97686	0.192003	-0.255031	-1.74104	11656.4	10520	1.34681e+06	0.101	VU	33.0185	4.9132	30.9951	-
Testudines	Cryptodira	Trionychidae	Cyclanorbinae	Cycloderma frenatum	56	13500	Freshwater	Aquatic	Mainland	AF	1.0327	1.07153	-1.25601	-0.105517	-0.852361	11065.2	8884.74	994083	0.202	EN	33.0185	5.60635	30.9951	4.15873
Testudines	Cryptodira	Trionychidae	Cyclanorbinae	Lissemys ceylonensis	37	9340.41	Freshwater	Aquatic	Island	IS	1.18165	1.53696	0.614533	-0.115157	0.587549	14638.2	7697.36	66533	0.497	VU	35.1485	4.97393	31.2307	-
Testudines	Cryptodira	Trionychidae	Cyclanorbinae	Lissemys punctata	28.5	7000	Freshwater	Aquatic	Mainland	IS	0.647813	1.29021	-1.38641	0.600651	0.956739	9048.02	7120.84	3.40688e+06	0.741	LC	35.1485	3.58764	30.1897	3.44009
Testudines	Cryptodira	Trionychidae	Cyclanorbinae	Lissemys scutata	23	4064.55	Freshwater	Aquatic	Mainland	OR	0.632166	2.17625	-1.57202	-0.075433	0.178337	10899.5	8017.28	356883	0.486	EN	39.279	5.77527	31.2307	4.16607
Testudines	Cryptodira	Trionychidae	Trionychinae	Amyda cartilaginea	100	202000	Freshwater	Semi-aquatic	Island + Mainland	OR	1.09779	1.7088	0.632371	0.250736	-0.312027	13125.1	9042.25	3.11173e+06	0.474	VU	32.016	4.88329	36.278	5.0047
Testudines	Cryptodira	Trionychidae	Trionychinae	Apalone ferox	60	6650	Freshwater	Aquatic	Mainland	NA	0.459657	0.385449	1.28618	1.19099	-0.161133	12062	12165.3	277773	0.238	LC	26.5616	3.31642	51.8283	3.96705
Testudines	Cryptodira	Trionychidae	Trionychinae	Apalone mutica	36	2248.69	Freshwater	Aquatic	Mainland	NA	-0.104662	-0.044457	0.91211	1.2003	0.547797	7128.68	5850.78	2.51603e+06	0.418	LC	24.7353	3.24786	51.8283	3.96705
Testudines	Cryptodira	Trionychidae	Trionychinae	Apalone spinifera	55	2915	Freshwater	Aquatic	Mainland	NA	-0.048583	-0.193577	0.823135	1.07966	0.370441	7064.58	6326.07	5.13705e+06	0.33	LC	24.7353	3.24786	51.8283	3.96705
Testudines	Cryptodira	Trionychidae	Trionychinae	Chitra chitra	140	254000	Freshwater	Aquatic	Island + Mainland	OR	1.35377	1.34236	1.82651	0.320438	-0.194731	13554	9434.83	357314	0.735	CR	20.4863	5.84001	36.278	6.39099
Testudines	Cryptodira	Trionychidae	Trionychinae	Chitra indica	150	120000	Freshwater	Aquatic	Mainland	IS	0.621314	1.41926	-1.41819	0.579399	0.990413	8251.52	6301.56	2.97464e+06	0.768	EN	20.4863	5.14686	36.278	5.69785
Testudines	Cryptodira	Trionychidae	Trionychinae	Chitra vandijki	100	100000	Freshwater	Aquatic	Mainland	OR	0.668515	2.00131	-1.49512	0.00858	-0.023237	10598.1	8464.67	219071	0.55	CR	21.4717	5.88484	36.278	-
Testudines	Cryptodira	Trionychidae	Trionychinae	Dogania subplana	35	10988.1	Freshwater	Aquatic	Island + Mainland	OR	1.44171	1.32424	2.58695	0.531537	-0.429063	14233.6	9772.68	1.58177e+06	0.455	LC	39.5735	3.70312	32.5451	3.51289
Testudines	Cryptodira	Trionychidae	Trionychinae	Nilssonia formosa	65	33089.3	Freshwater	Aquatic	Mainland	OR	0.619434	2.31431	-1.63106	0.026689	0.288582	10429.6	7804.6	237862	0.567	EN	26.9693	5.41055	36.278	5.69785
Testudines	Cryptodira	Trionychidae	Trionychinae	Nilssonia gangetica	94	54700	Freshwater	Aquatic	Mainland	IS	0.593484	1.11998	-1.44043	0.811711	0.884231	9657.04	8086.76	2.2494e+06	0.757	VU	21.116	4.48259	36.278	5.0047
Testudines	Cryptodira	Trionychidae	Trionychinae	Nilssonia hurum	60	27000	Freshwater	Semi-aquatic	Mainland	IS	0.468244	1.95214	-1.54564	0.871665	0.387366	8522.02	7471.55	1.02219e+06	0.771	VU	19.2915	4.3965	36.278	5.0047
Testudines	Cryptodira	Trionychidae	Trionychinae	Nilssonia leithii	64	29482.4	Freshwater + Marine	Aquatic	Mainland	IS	0.839005	1.51419	-1.4624	0.038049	1.32252	7916.29	4560.31	1.29282e+06	0.749	VU	21.116	4.48259	36.278	5.0047
Testudines	Cryptodira	Trionychidae	Trionychinae	Nilssonia nigricans	91	35320	Freshwater + Marine	Semi-aquatic	Mainland	IS	0.311717	3.44617	-1.40223	1.27444	-1.28277	10952.5	11929.3	94879	0.604	CR	19.2915	5.78279	36.278	-
Testudines	Cryptodira	Trionychidae	Trionychinae	Palea steindachneri	43	10100	Freshwater	Aquatic	Mainland	OR	0.364087	1.72534	-0.145098	0.797824	-1.23393	12310.2	9281.96	426495	0.544	EN	40.1644	5.79702	36.2207	5.69631
Testudines	Cryptodira	Trionychidae	Trionychinae	Pelochelys bibroni	102	120000	Freshwater + Marine	Aquatic	Island	AU	1.39638	1.61378	3.17003	1.03245	-0.94496	13868.8	14541.6	301274	0.117	VU	22.4695	4.542	36.278	5.0047
Testudines	Cryptodira	Trionychidae	Trionychinae	Pelochelys cantorii	200	100000	Freshwater + Marine	Aquatic	Island + Mainland	IS/OR	0.950745	1.81085	0.291643	0.331675	-0.35101	12929.6	9284.39	2.45827e+06	0.569	EN	22.4146	5.2328	36.278	5.69785
Testudines	Cryptodira	Trionychidae	Trionychinae	Pelochelys signifera	55	23445.2	Freshwater + Marine	Aquatic	Island	AU	1.58112	1.1076	3.02598	0.800959	-1.5285	14880.2	13652.7	49419.8	0.198	VU	21.8536	4.5154	36.278	-
Testudines	Cryptodira	Trionychidae	Trionychinae	Pelodiscus axenaria	26	8600.63	Freshwater	Aquatic	Mainland	OR	0.003433	0.930383	1.22043	0.991478	-0.071132	9929.61	7268.33	66539	0.759	EN	22.4549	5.23452	48.589	-
Testudines	Cryptodira	Trionychidae	Trionychinae	Pelodiscus maackii	45	22520.1	Freshwater	Aquatic	Mainland	EP	-0.824218	1.05316	-0.643287	1.29897	-0.333802	7691.32	6800.63	642177	0.498	VU	18.8183	4.3729	48.589	-
Testudines	Cryptodira	Trionychidae	Trionychinae	Pelodiscus parviformis	12	2692.23	Freshwater	Aquatic	Mainland	OR	0.053939	1.20616	0.899749	0.840343	-0.327287	9842.43	6308.73	13653.3	0.546	EN	18.0115	5.02448	48.589	-
Testudines	Cryptodira	Trionychidae	Trionychinae	Pelodiscus sinensis	26	10000	Freshwater + Marine	Aquatic	Island + Mainland	EP/OR	-0.009926	0.961485	0.056969	0.930007	-0.668445	10392.2	8836.39	3.35126e+06	0.577	VU	18.0115	4.33134	48.589	5.29006
Testudines	Cryptodira	Trionychidae	Trionychinae	Rafetus euphraticus	68	29806.2	Freshwater	Aquatic	Mainland	WP	0.625721	-0.528594	-0.662803	-0.671909	3.28982	29143.9	29026	387987	0.379	EN	33.8781	5.6313	36.278	5.69785
Testudines	Cryptodira	Trionychidae	Trionychinae	Rafetus swinhoei	180	200000	Freshwater	Aquatic	Mainland	EP/OR	0.279203	1.55292	-0.105984	0.947338	-1.21308	19117.1	17572.7	99753.8	0.569	CR	33.8781	6.32445	36.278	6.39099
Testudines	Cryptodira	Trionychidae	Trionychinae	Trionyx triunguis	120	33000	Freshwater + Marine	Semi-aquatic	Mainland	AF/WP	1.13229	0.60869	-0.742078	-0.277844	0.214365	14008.8	11990.5	6.91216e+06	0.312	VU	43.9275	5.19134	50.0512	-
Testudines	Pleurodira	Chelidae	Chelinae	Acanthochelys macrocephala	29.5	1500	Freshwater	Semi-aquatic	Mainland	NSA	1.11737	0.250019	0.081939	0.46214	-1.28283	7105.03	7125.12	483984	0.173	NT	17.6266	3.61774	45.2069	4.52628
Testudines	Pleurodira	Chelidae	Chelinae	Acanthochelys pallidipectoris	17.5	400	Freshwater	Semi-aquatic	Mainland	NSA	0.764409	-0.11171	0.13021	0.868151	-0.457909	4303	4568.09	321161	0.17	EN	17.0935	4.97499	45.2069	5.21942
Testudines	Pleurodira	Chelidae	Chelinae	Acanthochelys radiolata	20	707.094	Freshwater	Semi-aquatic	Mainland	NSA	1.1401	0.434012	0.474502	-0.151613	-1.24316	12255.4	11764.8	383928	0.291	NT	27.8078	4.05379	45.2069	4.52628
Testudines	Pleurodira	Chelidae	Chelinae	Acanthochelys spixii	17	700	Freshwater	Semi-aquatic	Mainland	NSA	0.777418	0.253798	1.41257	0.468557	-0.486781	9607.41	11747.5	1.06823e+06	0.359	NT	17.0935	3.5887	45.2069	4.52628
Testudines	Pleurodira	Chelidae	Chelinae	Chelus fimbriata	50	13000	Freshwater	Aquatic	Mainland	NSA	1.13643	1.57553	0.709024	-0.232498	0.023628	13584.9	9947.26	7.58066e+06	0.097	VU	57.5592	5.45633	44.7522	-
Testudines	Pleurodira	Chelidae	Chelinae	Mesoclemmys dahli	29.7	595	Freshwater	Aquatic	Mainland	NSA	1.37463	0.705107	0.01892	-0.355973	0.040238	11355.4	7254.26	13800.7	0.802	CR	21.3486	5.87935	45.2069	6.60572
Testudines	Pleurodira	Chelidae	Chelinae	Mesoclemmys gibba	23.3	444.7	Freshwater	Aquatic	Mainland	NSA	1.23511	1.30052	1.34747	-0.027012	-0.282211	14109.4	11429	4.0978e+06	0.028	VU	24.4435	4.62275	45.2069	-
Testudines	Pleurodira	Chelidae	Chelinae	Mesoclemmys heliostemma	31	1728.73	Freshwater	Aquatic	Mainland	NSA	1.36774	1.43913	2.9589	0.441101	-0.249758	13932.3	10297.2	954599	0.005	VU	20.7176	4.46442	45.2069	-
Testudines	Pleurodira	Chelidae	Chelinae	Mesoclemmys hogei	35	4550	Freshwater	Aquatic	Mainland	NSA	0.896889	0.883893	0.183143	0.319647	-1.70861	14177.8	15300.8	67750.8	0.232	CR	32.1278	6.27296	45.2069	5.91257
Testudines	Pleurodira	Chelidae	Chelinae	Mesoclemmys nasuta	31.71	853.396	Freshwater	Aquatic	Mainland	NSA	1.22357	1.57005	0.960472	-0.19444	0.859638	14895	10146.5	471360	0.012	VU	24.3156	4.61771	45.2069	-
Testudines	Pleurodira	Chelidae	Chelinae	Mesoclemmys perplexa	19.37	390.767	Freshwater	Aquatic	Mainland	NSA	1.31137	0.568922	-1.16249	-0.66986	-0.69118	9721.05	6873.81	29.9888	0.037	CR	21.9483	5.90583	45.2069	-
Testudines	Pleurodira	Chelidae	Chelinae	Mesoclemmys raniceps	33	1913.42	Freshwater	Aquatic	Mainland	NSA	1.16152	1.49701	1.08899	-0.104457	-0.390148	13871	10443.2	4.09844e+06	0.077	VU	20.7176	4.46442	45.2069	-
Testudines	Pleurodira	Chelidae	Chelinae	Mesoclemmys tuberculata	25	1300	Freshwater	Aquatic	Mainland	NSA	1.30618	0.245083	-0.724893	-0.537178	-1.12905	7879.71	6246.33	1.02733e+06	0.393	VU	26.8149	4.71187	45.2069	-
Testudines	Pleurodira	Chelidae	Chelinae	Mesoclemmys vanderhaegei	27	1470	Freshwater	Aquatic	Mainland	NSA	0.896192	0.197581	1.09552	0.728139	-0.730554	7741.85	8608.96	1.48868e+06	0.364	NT	26.8149	4.01872	45.2069	4.52628
Testudines	Pleurodira	Chelidae	Chelinae	Mesoclemmys zuliae	28.6	613.119	Freshwater	Aquatic	Mainland	NSA	1.4267	1.01552	0.683099	0.403455	-1.20981	14255.7	9574.26	11724.3	0.641	VU	21.3449	4.49289	45.2069	5.21942
Testudines	Pleurodira	Chelidae	Chelinae	Phrynops geoffroanus	35	2233.3	Freshwater	Aquatic	Mainland	NSA	1.06637	0.987264	0.527702	0.123986	-0.768962	10568.1	9711.32	8.90946e+06	0.234	NT	17.3429	3.60239	52.6348	-
Testudines	Pleurodira	Chelidae	Chelinae	Phrynops hilarii	40	3710	Freshwater	Aquatic	Mainland	NSA	0.698463	-0.019806	1.35938	0.756629	-0.250858	8070.41	9626.36	1.87127e+06	0.444	VU	15.8254	4.20918	52.6348	-
Testudines	Pleurodira	Chelidae	Chelinae	Phrynops tuberosus	39	3083.43	Freshwater	Aquatic	Mainland	NSA	1.20135	1.2835	0.334276	-0.511141	0.469252	12917.5	8268	3.72158e+06	0.14	VU	18.2081	4.34162	52.6348	-
Testudines	Pleurodira	Chelidae	Chelinae	Phrynops williamsi	35.5	2844.55	Freshwater	Aquatic	Mainland	NSA	0.788707	0.007093	2.23198	0.710999	0.02397	8797.42	10770.6	456445	0.324	VU	15.8499	4.21064	52.6348	-
Testudines	Pleurodira	Chelidae	Chelinae	Platemys platycephala	18	350	Freshwater	Semi-aquatic	Mainland	NSA	1.14094	1.39902	0.527706	-0.250862	-0.281681	13776.7	10691.9	8.24306e+06	0.096	VU	36.5017	5.01068	45.2069	-
Testudines	Pleurodira	Chelidae	Chelinae	Rhinemys rufipes	26	1328.21	Freshwater	Semi-aquatic	Mainland	NSA	1.3476	1.41848	2.77148	0.2122	-0.058858	14448.2	9720.49	899342	0.01	NT	29.3396	4.1056	45.2069	4.52628
Testudines	Pleurodira	Chelidae	Chelodininae	Chelodina canni	26	1443.46	Freshwater	Aquatic	Mainland	AU	0.984681	0.833911	-1.14425	0.531997	-0.386173	6376.75	4684.33	658411	0.017	NT	16.8884	3.5773	45.3043	-
Testudines	Pleurodira	Chelidae	Chelodininae	Chelodina gunaleni	23.9	1239.73	Freshwater	Aquatic	Island	AU	1.50242	1.50026	4.22936	1.04924	-0.443262	12542.6	13661.5	36277.1	0.025	VU	17.1517	4.28506	45.3043	-
Testudines	Pleurodira	Chelidae	Chelodininae	Chelodina longicollis	28.2	1004	Freshwater	Aquatic	Mainland	AU	0.785864	-0.836554	0.637373	0.459234	0.166568	4445.88	5547.07	1.80504e+06	0.239	LC	11.556	2.5302	45.3043	-
Testudines	Pleurodira	Chelidae	Chelodininae	Chelodina mccordi	24.1	2340	Freshwater	Aquatic	Island	AU	1.32584	1.50658	-1.48443	-0.210333	-0.09116	13345.5	10576.7	1238.75	0.773	CR	11.6212	5.30797	45.3043	6.60782
Testudines	Pleurodira	Chelidae	Chelodininae	Chelodina novaeguineae	30	1781.51	Freshwater	Aquatic	Island	AU	0.991234	1.16186	-1.05031	0.478551	-0.473901	7816.91	6232.49	520590	0.04	LC	11.0359	2.48789	45.3043	3.83524
Testudines	Pleurodira	Chelidae	Chelodininae	Chelodina pritchardi	22.8	1203.71	Freshwater	Aquatic	Island	AU	1.52751	0.20128	1.8397	0.223089	-1.16934	15933.4	12893.5	3421.71	0.051	EN	11.8733	4.63459	45.3043	5.91468
Testudines	Pleurodira	Chelidae	Chelodininae	Chelodina reimanni	21.65	961	Freshwater	Aquatic	Island	AU	1.26876	1.28937	0.801872	0.291052	-1.5367	14893.5	13594.1	26896.9	0.122	NT	11.0421	3.18156	45.3043	4.52838
Testudines	Pleurodira	Chelidae	Chelodininae	Chelodina steindachneri	21.2	1010.57	Freshwater	Aquatic	Mainland	AU	1.08131	-1.05709	-0.212408	0.531323	0.444446	1547.91	1395.6	1.09225e+06	0.019	NT	17.0528	3.58645	45.3043	-
Testudines	Pleurodira	Chelidae	Chelodininae	Elseya branderhorsti	50	2463	Freshwater	Aquatic	Island	AU	1.33467	1.32233	1.69586	0.548022	-1.3473	14433.5	13773.5	112777	0.187	VU	13.5915	4.06674	47.192	5.26149
Testudines	Pleurodira	Chelidae	Chelodininae	Elseya dentata	40	7500	Freshwater	Aquatic	Mainland	AU	1.08932	0.824845	-1.40552	0.350827	-0.200822	5865.02	3574.94	524931	0.004	NT	13.9068	3.39496	47.192	-
Testudines	Pleurodira	Chelidae	Chelodininae	Elseya flaviventralis	32.5	2262.99	Freshwater	Aquatic	Mainland	AU	1.06142	1.30674	-1.66781	0.170275	-0.264064	7414.97	4468.52	158225	0.003	NT	12.7757	3.31605	47.192	-
Testudines	Pleurodira	Chelidae	Chelodininae	Elusor macrurus	40	4650	Freshwater	Aquatic	Mainland	AU	0.904968	-0.133691	0.552325	0.785357	-0.680714	8301.38	10057.3	16835.4	0.031	EN	26.3641	5.38867	45.2069	5.91257
Testudines	Pleurodira	Chelidae	Chelodininae	Emydura macquarii	34	1630	Freshwater	Aquatic	Mainland	AU	0.855616	-0.694587	0.254784	0.691359	0.037766	4864.97	5070.84	2.32836e+06	0.158	LC	14.8386	2.76245	45.2069	-
Testudines	Pleurodira	Chelidae	Chelodininae	Emydura subglobosa	26	1013.9	Freshwater	Aquatic	Island + Mainland	AU	1.15913	1.04788	0.210176	0.627158	-0.624379	8766.58	7617.28	962662	0.059	LC	13.3442	2.66335	45.2069	3.83313
Testudines	Pleurodira	Chelidae	Chelodininae	Emydura tanybaraga	28	1157.57	Freshwater	Aquatic	Mainland	AU	1.03498	1.14622	-1.5594	0.329835	-0.278305	6421.48	4169.23	507567	0.003	NT	13.3442	3.35649	45.2069	-
Testudines	Pleurodira	Chelidae	Chelodininae	Emydura victoriae	30	928	Freshwater	Aquatic	Mainland	AU	1.08154	0.879628	-1.48414	0.358314	-0.160196	5605.46	3151.4	354192	0.003	NT	14.8386	3.4556	45.2069	-
Testudines	Pleurodira	Chelidae	Chelodininae	Hanwarachelys novaeguineae	30	1334	Freshwater	Aquatic	Island	AU	1.43775	1.49572	3.19482	0.948471	-0.975545	13932	13689.6	354167	0.093	LC	12.72	2.61886	47.192	3.87519
Testudines	Pleurodira	Chelidae	Chelodininae	Hanwarachelys rhodini	24	1159.92	Freshwater	Aquatic	Island	AU	1.39163	1.64723	3.10114	1.01249	-0.878922	15593.9	16094.3	284945	0.11	LC	12.9185	2.63322	47.192	-
Testudines	Pleurodira	Chelidae	Chelodininae	Hanwarachelys schultzei	30	1659.83	Freshwater	Aquatic	Island	AU	1.57747	1.03581	3.0547	0.722744	-1.60519	14456.4	13841	181317	0.119	NT	12.8028	3.31802	47.192	-
Testudines	Pleurodira	Chelidae	Chelodininae	Macrochelodina burrungandjii	31.61	1916.6	Freshwater	Aquatic	Mainland	AU	1.05827	1.28319	-1.59969	0.256071	-0.172423	5854.23	3259.29	91810.5	0	VU	18.277	4.34521	45.3043	-
Testudines	Pleurodira	Chelidae	Chelodininae	Macrochelodina expansa	48	6000	Freshwater	Aquatic	Mainland	AU	0.788953	-0.994344	0.662066	0.609923	0.118334	3693.28	4327.38	1.32676e+06	0.253	NT	13.9863	3.40028	45.3043	-
Testudines	Pleurodira	Chelidae	Chelodininae	Macrochelodina kuchlingi	40	2854.58	Freshwater	Aquatic	Mainland	AU	1.14124	1.01983	-1.54051	0.173975	-0.097539	5310.37	4074.16	33338.3	0.001	EN	17.458	4.99494	45.3043	-
Testudines	Pleurodira	Chelidae	Chelodininae	Macrochelodina oblonga	40	4000	Freshwater	Semi-aquatic	Island + Mainland	AU	1.05871	0.67167	-1.33039	0.47562	-0.294229	5357.56	3229.3	1.27161e+06	0.002	NT	18.5461	3.66592	45.3043	4.52838
Testudines	Pleurodira	Chelidae	Chelodininae	Macrochelodina parkeri	35.3	1307.9	Freshwater	Aquatic	Island	AU	1.29622	1.62768	2.05145	0.856764	-1.36697	14166.6	14407	48401.7	0.151	VU	27.075	4.72117	45.3043	5.22153
Testudines	Pleurodira	Chelidae	Chelodininae	Macrochelodina walloyarrina	26.3	1444.44	Freshwater	Aquatic	Mainland	AU	1.1051	0.839786	-1.43723	0.356988	-0.060524	4695.88	2591.97	109279	0	VU	16.8037	4.2657	45.3043	-
Testudines	Pleurodira	Chelidae	Chelodininae	Macrodiremys colliei	40	3195.45	Freshwater	Aquatic	Mainland	AU	0.856855	-0.192611	-0.166713	-1.36102	1.68442	4953.12	7990.2	160428	0.541	EN	20.2909	5.13772	45.3043	-
Testudines	Pleurodira	Chelidae	Chelodininae	Myuchelys bellii	30	1926	Freshwater	Aquatic	Mainland	AU	0.693473	-0.678411	1.07281	1.0809	-0.410085	6181.15	8376.14	69301.5	0.159	EN	15.2653	4.86848	45.2069	-
Testudines	Pleurodira	Chelidae	Chelodininae	Myuchelys georgesi	23	1430	Freshwater	Aquatic	Mainland	AU	0.60516	0.196786	1.14404	0.879514	-0.235877	10244.6	14469	30107	0.122	EN	18.8396	5.06712	45.2069	-
Testudines	Pleurodira	Chelidae	Chelodininae	Myuchelys latisternum	28	840	Freshwater	Aquatic	Mainland	AU	0.950906	0.434047	-0.641655	0.686319	-0.432179	6348.87	5487	902876	0.028	LC	15.2653	2.78904	45.2069	-
Testudines	Pleurodira	Chelidae	Chelodininae	Myuchelys purvisi	24	1543.52	Freshwater	Aquatic	Mainland	AU	0.627638	0.02392	1.31066	0.755203	-0.162334	10624.3	15007.2	17293.6	0.117	EN	26.3641	5.38867	45.2069	-
Testudines	Pleurodira	Chelidae	Chelodininae	Pelocomastes albagula	45	6725	Freshwater	Aquatic	Mainland	AU	0.907402	-0.442195	0.421178	0.92486	-0.630747	6447.56	7065.51	242428	0.071	VU	21.1902	4.48594	47.192	-
Testudines	Pleurodira	Chelidae	Chelodininae	Pelocomastes irwini	35.7	3207.27	Freshwater	Aquatic	Mainland	AU	0.982902	-0.274672	-0.218835	0.880422	-0.439643	4987.19	3992.98	212217	0.028	VU	15.1139	4.16598	47.192	-
Testudines	Pleurodira	Chelidae	Chelodininae	Pelocomastes lavarackorum	32	2905	Freshwater	Aquatic	Mainland	AU	1.06595	0.826337	-1.50673	0.337672	-0.342909	5311.03	2804.89	163493	0	VU	15.1139	4.16598	47.192	-
Testudines	Pleurodira	Chelidae	Chelodininae	Rheodytes leukops	26.2	1416	Freshwater	Aquatic	Mainland	AU	0.939687	-0.686327	0.362042	1.0136	-0.640166	5095.02	5002.51	74335.1	0.051	VU	29.3841	4.80021	45.2069	5.21942
Testudines	Pleurodira	Chelidae	Hydromedusinae	Hydromedusa maximiliani	21	380	Freshwater	Aquatic	Mainland	NSA	0.8627	0.912384	0.230175	0.292184	-1.80521	13056.3	14839.4	238997	0.255	VU	58.3714	5.47011	45.2069	5.21942
Testudines	Pleurodira	Chelidae	Hydromedusinae	Hydromedusa tectifera	30	2900	Freshwater	Aquatic	Mainland	NSA	0.81611	0.373725	1.05045	0.522905	-0.736551	9602.62	11513.8	1.90009e+06	0.446	NT	58.3714	4.77696	45.2069	-
Testudines	Pleurodira	Chelidae	Pseudemydurinae	Pseudemydura umbrina	15.5	338	Freshwater	Aquatic	Mainland	AU	0.593135	0.750754	-0.47238	-1.31401	2.81318	8858.74	12878.8	6783.09	0.183	CR	71.7456	7.05956	45.2069	6.60572
Testudines	Pleurodira	Pelomedusidae	Pelomedusinae	Pelomedusa barbata	21.6	1487.16	Freshwater	Semi-aquatic	Mainland	AF	1.58501	-1.72911	0.180003	0.403723	-0.502536	34777.5	34096.5	78344	0.197	VU	21.3	4.49088	45.6331	-
Testudines	Pleurodira	Pelomedusidae	Pelomedusinae	Pelomedusa galeata	32.5	2899.22	Freshwater	Semi-aquatic	Mainland	AF	0.865177	-0.789162	0.119424	0.372643	-0.468526	6103.94	7667.15	696406	0.191	LC	30.3218	3.44431	45.6331	-
Testudines	Pleurodira	Pelomedusidae	Pelomedusinae	Pelomedusa gehafie	17.8	1086.24	Freshwater	Semi-aquatic	Mainland	AF	1.55898	-1.36591	-0.089298	0.192199	-0.25929	47822.9	47545.8	161436	0.049	VU	18.1476	4.33847	45.6331	-
Testudines	Pleurodira	Pelomedusidae	Pelomedusinae	Pelomedusa kobe	15.9	904.352	Freshwater	Semi-aquatic	Mainland	AF	1.27807	0.288877	-0.967206	-0.55496	-1.2975	9330.22	9115.76	314868	0.382	NT	16.6369	3.56314	45.6331	-
Testudines	Pleurodira	Pelomedusidae	Pelomedusinae	Pelomedusa neumanni	19.4	1249.16	Freshwater	Semi-aquatic	Mainland	AF	1.46739	-0.28024	-0.083532	-0.351298	-1.36949	11828.6	12050.6	452357	0.396	NT	16.6369	3.56314	45.6331	-
Testudines	Pleurodira	Pelomedusidae	Pelomedusinae	Pelomedusa olivacea	16.8	988.916	Freshwater	Semi-aquatic	Mainland	AF	1.09118	0.840092	-1.67674	0.150892	0.545421	9170.99	6839.19	1404525	0.441	LC	21.6468	3.12002	45.6331	-
Testudines	Pleurodira	Pelomedusidae	Pelomedusinae	Pelomedusa schweinfurthi	15.7	885.956	Freshwater	Semi-aquatic	Mainland	AF	1.1867	0.87205	-0.418397	-0.30192	0.533477	6242.85	6399.56	391390	0.042	LC	20.957	3.08909	45.6331	-
Testudines	Pleurodira	Pelomedusidae	Pelomedusinae	Pelomedusa somalica	15.7	885.956	Freshwater	Semi-aquatic	Mainland	AF	1.66623	-1.43286	-0.178312	0.391461	-0.93557	20107.7	19617.5	313320	0.04	NT	21.3	3.79773	45.6331	-
Testudines	Pleurodira	Pelomedusidae	Pelomedusinae	Pelomedusa subrufa	33	3000	Freshwater	Semi-aquatic	Island + Mainland	AF/MG	1.00534	0.376739	-1.25592	0.076857	-0.824965	7869.31	7967.2	2260719	0.182	LC	30.3218	3.44431	45.6331	-
Testudines	Pleurodira	Pelomedusidae	Pelomedusinae	Pelomedusa variabilis	24.8	1861.08	Freshwater	Semi-aquatic	Mainland	AF	1.02962	0.967421	-0.162271	-0.557797	0.350792	13351.5	7661.09	396317	0.498	VU	21.6468	4.50631	45.6331	-
Testudines	Pleurodira	Pelomedusidae	Pelomedusinae	Pelusios adansonii	23.8	1620	Freshwater	Semi-aquatic	Mainland	AF	1.13427	0.616841	-1.40754	-0.064529	0.417103	9895.1	8703.49	4.83135e+06	0.347	LC	15.3071	2.7916	43.9249	-
Testudines	Pleurodira	Pelomedusidae	Pelomedusinae	Pelusios bechuanicus	33	2915.13	Freshwater	Semi-aquatic	Mainland	AF	0.920738	0.621265	-1.55924	0.063993	-0.609219	5378.93	6290.81	1.0122e+06	0.123	LC	16.229	2.84659	43.9249	-
Testudines	Pleurodira	Pelomedusidae	Pelomedusinae	Pelusios broadleyi	15.5	819.338	Freshwater	Semi-aquatic	Mainland	AF	1.8707	-1.47722	-0.26862	-0.247617	-1.86953	27410.3	27159.3	5632.04	0.006	VU	15.3071	4.1779	43.9249	5.19129
Testudines	Pleurodira	Pelomedusidae	Pelomedusinae	Pelusios carinatus	30	2453.86	Freshwater	Semi-aquatic	Mainland	AF	1.2994	0.807492	0.867518	-0.084555	-1.56702	12000.8	10618.3	972834	0.089	NT	15.1676	3.47615	43.9249	-
Testudines	Pleurodira	Pelomedusidae	Pelomedusinae	Pelusios castaneus	28.5	2226.47	Freshwater	Semi-aquatic	Mainland	AF	0.90641	1.63658	-0.731716	-0.460065	0.64137	11937.9	7739.99	2.20766e+06	0.379	NT	14.056	3.40492	43.9249	-
Testudines	Pleurodira	Pelomedusidae	Pelomedusinae	Pelusios castanoides	23	1594.07	Freshwater	Semi-aquatic	Island + Mainland	AF/MG	1.04741	0.927276	-0.962015	0.182441	-0.993778	10142.1	9368.36	1.6047e+06	0.178	LC	15.7537	2.81862	43.9249	3.80499
Testudines	Pleurodira	Pelomedusidae	Pelomedusinae	Pelusios chapini	38	3551.88	Freshwater	Semi-aquatic	Mainland	AF	1.21714	0.898361	0.127084	-0.219059	-0.913741	10642.5	9707.36	1.54821e+06	0.106	NT	14.056	3.40492	43.9249	-
Testudines	Pleurodira	Pelomedusidae	Pelomedusinae	Pelusios cupulatta	23	1611.71	Freshwater	Semi-aquatic	Mainland	AF	0.961306	1.46847	0.149122	-0.599905	0.393265	15380.4	9826.71	437279	0.612	VU	19.567	4.40998	43.9249	-
Testudines	Pleurodira	Pelomedusidae	Pelomedusinae	Pelusios gabonensis	33	2881.44	Freshwater	Semi-aquatic	Mainland	AF	1.22846	0.848285	0.113536	-0.367269	-1.17245	11325.6	10449.3	3.8489e+06	0.135	LC	24.2835	3.23015	43.9249	-
Testudines	Pleurodira	Pelomedusidae	Pelomedusinae	Pelusios marani	27.5	2180.64	Freshwater	Semi-aquatic	Mainland	AF	0.853349	1.71575	-0.802599	-0.369769	-2.23966	12143.7	10807.8	202973	0.051	VU	32.8782	4.90907	43.9249	-
Testudines	Pleurodira	Pelomedusidae	Pelomedusinae	Pelusios nanus	12	560.49	Freshwater	Semi-aquatic	Mainland	AF	0.994738	0.997191	-1.48441	-0.383513	-0.890764	7655.83	8187.94	1.80109e+06	0.076	LC	24.6689	3.24528	43.9249	-
Testudines	Pleurodira	Pelomedusidae	Pelomedusinae	Pelusios niger	35	3186.55	Freshwater	Semi-aquatic	Mainland	AF	0.892976	1.68276	-0.240446	-0.582728	-0.372818	15220.6	11331.8	610671	0.437	VU	19.567	4.40998	43.9249	-
Testudines	Pleurodira	Pelomedusidae	Pelomedusinae	Pelusios rhodesianus	25.5	1884.78	Freshwater	Semi-aquatic	Mainland	AF	1.09278	0.757941	-1.04873	-0.371666	-1.10412	10098.1	10442.5	4.44654e+06	0.177	LC	15.1676	2.78301	43.9249	3.80499
Testudines	Pleurodira	Pelomedusidae	Pelomedusinae	Pelusios sinuatus	55	7000	Freshwater	Semi-aquatic	Mainland	AF	1.18914	0.273173	-0.949119	-0.118181	-0.996106	9137.25	8193.08	3.48946e+06	0.225	LC	30.5533	3.45168	43.9249	-
Testudines	Pleurodira	Pelomedusidae	Pelomedusinae	Pelusios subniger	20	1292.91	Freshwater	Semi-aquatic	Island + Mainland	AF/MG	1.0318	0.74499	-1.21505	-0.184311	-0.848866	9138.82	8731.95	3.45629e+06	0.205	LC	19.2108	3.00622	43.9249	3.80499
Testudines	Pleurodira	Pelomedusidae	Pelomedusinae	Pelusios upembae	23	1622.23	Freshwater	Semi-aquatic	Mainland	AF	1.236	0.566234	-1.26686	-0.891143	-0.851334	11113.2	10607.1	20564.5	0.101	CR	16.229	5.61918	43.9249	4.49814
Testudines	Pleurodira	Pelomedusidae	Pelomedusinae	Pelusios williamsi	25	1825.15	Freshwater	Semi-aquatic	Mainland	AF	1.44534	0.127012	0.509356	-0.360937	-1.25706	22499.4	24183	224433	0.577	VU	15.7537	4.20491	43.9249	-
Testudines	Pleurodira	Podocnemididae	Podocnemidinae	Erymnochelys madagascariensis	48	5100	Freshwater	Semi-aquatic	Island	MG	0.848208	1.77973	-1.60617	0.568481	-0.945485	7634.42	9483.5	286426	0.054	CR	88.8093	7.27028	96.7815	7.35532
Testudines	Pleurodira	Podocnemididae	Podocnemidinae	Peltocephalus dumerilianus	48	5741.24	Freshwater	Semi-aquatic	Mainland	NSA	1.12805	1.75312	1.31831	-0.220109	0.434804	14283.9	9837.91	4.4199e+06	0.046	VU	94.5372	5.94581	96.7815	5.96903
Testudines	Pleurodira	Podocnemididae	Podocnemidinae	Podocnemis erythrocephala	32	1412	Freshwater	Semi-aquatic	Mainland	NSA	1.2613	1.57759	2.32919	0.00827	0.507464	15009	10134.2	635077	0.024	VU	35.9686	4.99636	39.4516	5.0864
Testudines	Pleurodira	Podocnemididae	Podocnemidinae	Podocnemis expansa	89	36250	Freshwater	Semi-aquatic	Mainland	NSA	1.13755	1.62525	0.901773	-0.21326	0.086506	13931.1	10166.2	6.36984e+06	0.073	NT	44.7347	4.516	54.9148	4.71698
Testudines	Pleurodira	Podocnemididae	Podocnemidinae	Podocnemis lewyana	46.3	6700	Freshwater	Semi-aquatic	Mainland	NSA	1.27038	1.43773	0.987536	0.097114	0.134096	13039.1	10842.4	153246	0.366	CR	35.9686	6.38266	39.4516	5.77955
Testudines	Pleurodira	Podocnemididae	Podocnemidinae	Podocnemis sextuberculata	33	3800	Freshwater	Semi-aquatic	Mainland	NSA	1.23517	1.51608	1.99252	-0.195167	0.280473	15103.6	10052.6	1.25322e+06	0.042	VU	40.0289	5.10057	43.8383	5.18936
Testudines	Pleurodira	Podocnemididae	Podocnemidinae	Podocnemis unifilis	47.6	14000	Freshwater	Semi-aquatic	Mainland	NSA	1.12637	1.60429	0.669018	-0.237752	0.075612	13499.4	9881.99	7.60297e+06	0.095	VU	37.7511	5.04345	40.9516	5.12281
Testudines	Pleurodira	Podocnemididae	Podocnemidinae	Podocnemis vogli	38	1948	Freshwater	Semi-aquatic	Mainland	NSA	1.07623	1.75452	-0.057103	-0.515465	1.32647	12882.1	8394.57	622422	0.152	VU	42.2255	5.15272	46.6508	-
